# Supplementary material for: Metagenomic and Physicochemical Analyses Reveal Microbial Community and Functional Differences Between Three Different Grades of Hongxin Low-Temperature Daqu
Source: Foods. 2025 Mar 22;14(7):1104. doi: 10.3390/foods14071104 (PMC11988444; doi:10.3390/foods14071104)
Supplement: Supplementary file 1 [file foods-14-01104-s001.zip › Supplementary material.xlsx]

## Sheet: Table legand
				Tables	Table legend
				Table S1	Metagenomic sequencing depth of Hongxin samples
				Table S2	Composition of microorganisms of Hongxin at the species level
				Table S3	Detailed description of each egg NOG category
				Table S4	CAZy family profile of microbial communities

## Sheet: Table S1
Sample Name	Group	Raw Reads	Raw Bases	Clean Reads	Clean Bases	Clean Data Rate (%)	Q20 (%)	Q30 (%)	Clean Reads (Remove Host)	Clean Bases (Remove Host)
HongxinT1	HongxinT	70400000	10560000000	67063068	10059460200	95.26	98.05	93.81	54916276	8237441400
HongxinT2	HongxinT	68800000	10320000000	66931448	10039717200	97.28	97.45	92.6	55977282	8396592300
HongxinT3	HongxinT	69120000	10368000000	66831942	10024791300	96.69	97.88	93.4	53943154	8091473100
HongxinF1	HongxinF	69760000	10464000000	66898796	10034819400	95.9	97.7	93.45	56615240	8492286000
HongxinF2	HongxinF	69440000	10416000000	66904108	10035616200	96.35	97.73	93.19	57180758	8577113700
HongxinF3	HongxinF	68800000	10320000000	67021630	10053244500	97.42	97.39	92.34	54693562	8204034300
HongxinS1	HongxinS	71040000	10656000000	67036988	10055548200	94.37	97.99	93.73	55537616	8330642400
HongxinS2	HongxinS	69440000	10416000000	67183992	10077598800	96.75	97.73	93.3	55899314	8384897100
HongxinS3	HongxinS	69440000	10416000000	67203040	10080456000	96.78	97.46	93.31	54715030	8207254500

## Sheet: Table S2
Species	HongxinT1	HongxinT2	HongxinT3	HongxinF1	HongxinF2	HongxinF3	HongxinS1	HongxinS2	HongxinS3
Pichia_kudriavzevii	12.2282	13.2142	12.4053	6.26178	4.96122	5.57529	5.67019	5.22383	5.19818
Leuconostoc_citreum	11.8314	11.2638	12.6951	7.49755	7.18913	7.39649	6.13925	5.66838	5.59878
Thermoactinomyces_vulgaris	8.74427	9.77189	8.96011	4.98451	4.79803	5.15387	7.40017	8.48692	8.48702
Fructilactobacillus_sanfranciscensis	8.83244	7.56715	9.75849	19.4792	16.4027	17.0345	0.771106	0.455222	0.696158
Bacillus_licheniformis	9.65845	4.90957	5.61313	8.8629	4.57308	4.58973	7.09712	6.79502	6.57972
Aspergillus_oryzae	3.11356	4.27858	3.69741	3.05847	3.2122	3.06376	2.15701	2.24933	2.1661
Lactiplantibacillus_plantarum	3.79102	3.85591	3.96952	3.01795	3.6803	3.36801	6.22691	6.05537	6.01382
Lactobacillus_helveticus	1.50319	3.79181	0.674497	0.145599	0.394631	0.219794	0.315849	0.307829	0.177127
Companilactobacillus_paralimentarius	3.015	2.45594	3.2667	2.79316	2.72728	2.73892	2.24206	1.98086	2.09094
Streptomyces_albus	1.52515	1.9984	2.27601	3.04402	6.91879	4.23113	1.70881	1.96362	1.78521
Aspergillus_flavus	1.24747	1.84384	1.49197	1.22241	1.34915	1.31728	0.989265	1.05393	1.02065
Levilactobacillus_brevis	1.38804	1.76339	1.80529	0.687255	0.751469	0.788875	1.82821	1.76574	1.83875
Pantoea_agglomerans	1.27529	1.58411	1.32966	0.314657	0.353321	0.514186	0.231549	0.237893	0.261672
Companilactobacillus_crustorum	1.57812	1.49223	1.65921	1.0575	0.949788	0.996441	1.40527	1.2963	1.29566
Lacticaseibacillus_paracasei	1.23937	1.35018	1.48511	1.01388	1.04283	0.972932	0.206983	0.223573	0.23776
Kroppenstedtia_eburnea	0.689165	1.1892	0.75846	0.0653891	0.0523363	0.0962147	31.9694	33.477	33.4438
Aspergillus_nidulans	0.975408	1.13728	0.988307	1.32506	2.11411	1.30386	0.256342	0.263076	0.271701
Leuconostoc_pseudomesenteroides	0.767832	0.855759	0.815396	0.777196	0.740059	0.783885	0.777227	0.741609	0.723047
Latilactobacillus_sakei	1.11755	0.794933	0.752804	2.53429	2.67432	2.67107	0.223441	0.178613	0.161618
Bacillus_sp.BAC	0.95613	0.724989	0.608306	0.657465	0.375396	0.739514	0.777014	0.78666	0.810175
Latilactobacillus_curvatus	0.736638	0.678724	0.721352	1.01589	0.950487	1.04102	0.066216	0.0767992	0.073166
Staphylococcus_gallinarum	0.790321	0.662378	0.841216	0.569337	0.684093	0.44588	0.449522	0.452603	0.419567
Limosilactobacillus_pontis	0.461702	0.655928	0.293758	0.0148205	0.0196402	0.117596	0.125977	0.140543	0.193593
Saccharomyces_cerevisiae	0.55304	0.6117	0.67946	0.650936	0.702808	0.896845	0.586555	0.534911	0.540453
Pediococcus_pentosaceus	0.727849	0.587181	0.627195	0.347674	0.353253	0.299027	3.78336	3.65628	3.61116
Leuconostoc_mesenteroides	0.623085	0.535033	0.656792	0.832084	0.747004	0.757608	0.249033	0.244769	0.23637
Brevibacterium_sp.JSBI002	0.425725	0.514464	0.548933	0.401793	0.649344	0.503306	0.142074	0.181387	0.152113
Bacillus_paralicheniformis	0.629483	0.447188	0.363414	0.96043	0.252617	0.356004	0.822465	0.833451	0.559973
Brachybacterium_sp.GU-2	0.368875	0.444457	0.497451	0.289956	0.463946	0.421897	0.109946	0.139898	0.120361
Streptomyces_sp.NHF165	0.375252	0.428573	0.500513	1.05491	1.89263	1.67094	0.710518	0.685271	0.886356
Aspergillus_chevalieri	0.38872	0.425463	0.480462	0.244551	0.256495	0.274831	0.0580807	0.064066	0.0611181
Staphylococcus_shinii	0.455052	0.37737	0.472101	0.27454	0.398238	0.195528	0.0363021	0.0410249	0.0418859
Saccharopolyspora_rosea	0.325409	0.358797	0.311955	0.541359	0.637123	1.61436	0.211984	0.273629	0.197709
Pediococcus_acidilactici	0.187794	0.357116	0.544395	0.140658	0.0575902	0.0462862	0.0613615	0.0768121	0.051325
Malassezia_vespertilionis	0.270384	0.317406	0.280413	0.185542	0.231782	0.224595	0.0863941	0.0962022	0.0875606
Lentilactobacillus_parabuchneri	0.353435	0.311082	0.267313	0.113202	0.0882795	0.0720191	0.0215519	0.0205512	0.0196385
Sporisorium_graminicola	0.270782	0.304127	0.277574	0.372077	0.398532	0.396046	0.106092	0.110471	0.10421
Nocardiopsis_alba	0.286621	0.293538	0.300129	0.305968	0.482166	0.480458	0.0657092	0.0807211	0.0662702
Saccharopolyspora_erythraea	0.263377	0.284441	0.232954	0.320292	0.391496	0.516598	0.0116828	0.0137911	0.0113007
Leuconostoc_sp.LN180020	0.309738	0.27341	0.323668	0.237799	0.225445	0.223413	0.155718	0.144581	0.143631
Cryptomonas_paramecium	0.210429	0.24866	0.225533	0.349064	0.340806	0.371093	0.0958364	0.0919062	0.0912576
Furfurilactobacillus_rossiae	0.194066	0.233175	0.25399	0.243881	0.261005	0.29853	0.600545	0.565512	0.580228
Saccharomycodes_ludwigii	0.191969	0.22725	0.198104	0.380245	0.419592	0.399523	0.0855539	0.0803469	0.0772956
Stenotrophomonas_maltophilia	0.181689	0.226262	0.200943	0.239015	0.265921	0.271165	0.0862608	0.0981502	0.0795636
Brevibacterium_pigmentatum	0.178354	0.219266	0.22361	0.177821	0.271355	0.208205	0.0792858	0.0980212	0.0829853
Saccharopolyspora_spinosa	0.184396	0.213488	0.17955	0.221067	0.281029	0.345739	0.00652157	0.00686329	0.00675157
Lactobacillus_amylovorus	0.0782894	0.20023	0.0371529	0.00960728	0.0243079	0.0142383	0.00737511	0.00829529	0.00609607
Loigolactobacillus_coryniformis	0.192493	0.198697	0.150869	0.0519587	0.0616265	0.0612576	0.0636553	0.0580541	0.0563723
Fusarium_verticillioides	0.153684	0.191847	0.16531	0.106673	0.122464	0.138031	0.045771	0.0536807	0.0562019
Saccharopolyspora_pogona	0.156285	0.190229	0.149886	0.188223	0.238456	0.293682	0.0054013	0.00501846	0.00474576
Saccharomonospora_azurea	0.189871	0.189011	0.207068	0.137406	0.25167	0.210002	0.000786856	0.000683749	0.000563723
Saccharopolyspora_sp.ASAGF58	0.162012	0.186216	0.152211	0.194355	0.253203	0.303663	0.00398763	0.00408959	0.00471954
Brevibacterium_linens	0.158425	0.185712	0.19408	0.149918	0.232774	0.180154	0.0718573	0.0879069	0.0750145
Lactiplantibacillus_argentoratensis	0.217079	0.184409	0.204073	0.384117	0.464037	0.396519	0.326225	0.293006	0.31731
Leuconostoc_falkenbergense	0.170005	0.18359	0.174073	0.127327	0.123636	0.128523	0.270092	0.271681	0.256061
Thermothielavioides_terrestris	0.180137	0.183464	0.193588	0.148031	0.146366	0.149927	0.0513057	0.0507135	0.0511284
Kosakonia_cowanii	0.128175	0.176614	0.400142	0.0459511	0.126139	0.117217	0.0128564	0.0311686	0.0195337
Streptomyces_sp.CCM_MD2014	0.139818	0.17611	0.281821	0.080582	0.14242	0.13498	0.00578806	0.0056248	0.00454911
Ascochyta_rabiei	0.165159	0.172013	0.170496	0.259198	0.261073	0.253285	0.0614148	0.0552546	0.058601
Babesia_bovis	0.148733	0.165794	0.148209	0.0998462	0.102869	0.110666	0.0503455	0.0535646	0.055979
Companilactobacillus_zhachilii	0.25465	0.143313	0.255845	0.714836	0.6647	0.83036	0.0252728	0.0301237	0.0187733
Mammaliicoccus_sciuri	0.115148	0.143229	0.0863324	0.124497	0.111888	0.0799187	0.195754	0.207537	0.184128
Leuconostoc_kimchii	0.156327	0.142136	0.171212	0.102353	0.0884824	0.0929744	0.0958098	0.0894292	0.0850042
Weissella_koreensis	0.138853	0.141926	0.135378	0.439626	0.362791	0.422346	0.00450775	0.0042573	0.00445734
Lacticaseibacillus_pantheris	0.214625	0.134993	0.129119	0.0107492	0.0109363	0.00993367	0.00276067	0.00540549	0.00491619
Aspergillus_luchuensis	0.159411	0.132156	0.161354	0.211906	0.207293	0.214165	0.00586808	0.00642466	0.00608296
Psilocybe_cubensis	0.138832	0.128437	0.149662	0.259868	0.216538	0.206597	0.0833001	0.0717162	0.0700721
Bacillus_altitudinis	0.0839535	0.121798	0.088076	0.0427983	0.0456167	0.0482965	0.367115	0.295431	0.692055
Plasmodium_cynomolgi	0.102036	0.119928	0.109201	0.165235	0.17498	0.168612	0.0494386	0.0452822	0.0439704
Staphylococcus_succinus	0.151083	0.113415	0.145884	0.0219701	0.0193245	0.0165325	0.0145235	0.0115334	0.0117333
Shouchella_clausii	0.235917	0.11144	0.0585907	0.00136538	0.00214216	0.00678801	1.10483	0.789756	0.948916
Aspergillus_fumigatus	0.113826	0.110999	0.116734	0.130629	0.148779	0.163007	0.00578806	0.00526358	0.00468021
Saccharopolyspora_gregorii	0.108833	0.109948	0.0922787	0.137059	0.158294	0.212155	0.00492119	0.00620534	0.00516528
Marasmius_oreades	0.109064	0.109213	0.106921	0.151681	0.160932	0.143518	0.0458244	0.0388576	0.0338758
Cryptococcus_neoformans	0.0889043	0.108961	0.0927928	0.168661	0.196289	0.192808	0.0383159	0.0385609	0.038071
Lactococcus_lactis	0.125007	0.108793	0.147606	0.122636	0.0793275	0.083703	0.69006	0.627436	0.639039
Corynebacterium_variabile	0.0830514	0.104464	0.0870701	0.0690383	0.0844236	0.101181	0.0364221	0.0446114	0.0449274
Bacillus_sp.PAMC28748	0.100232	0.099842	0.116153	0.128469	0.168982	0.138906	0.163933	0.189902	0.240369
Malassezia_restricta	0.0843521	0.097741	0.0970625	0.162008	0.161316	0.136777	0.0502921	0.0521197	0.0473134
Xanthomonas_translucens	0.0124818	0.093854	0.133075	0.0169803	0.0399118	0.04385	0.144675	0.161068	0.169432
Cryptosporidium_parvum	0.0795481	0.0925304	0.0851476	0.133087	0.14844	0.145646	0.0387693	0.0377481	0.035213
Colletotrichum_higginsianum	0.0784153	0.0871937	0.0786202	0.0578423	0.0765991	0.0811013	0.00673496	0.00584412	0.00620095
Rhizoctonia_solani	0.0728772	0.0869626	0.0767871	0.133285	0.131574	0.130888	0.0357419	0.0348196	0.0346493
Leuconostoc_sp.MTCC_10508	0.104512	0.0812897	0.0993873	0.0558066	0.0401373	0.046026	0.0401563	0.0331296	0.0273864
Staphylococcus_saprophyticus	0.168935	0.0799451	0.0997003	0.131175	0.100253	0.08472	0.121149	0.113915	0.134022
Weissella_cibaria	0.10147	0.0795248	0.0680689	0.236458	0.226685	0.24671	1.0641	1.01129	0.982884
Lactococcus_raffinolactis	0.105624	0.0776339	0.0916751	0.158681	0.142916	0.146924	0.0138433	0.0168357	0.012061
Penicillium_oxalicum	0.0733596	0.0766464	0.0770554	0.0999703	0.111528	0.120528	0.00344083	0.00335424	0.00325124
Talaromyces_rugulosus	0.0761077	0.0760581	0.0757365	0.0960728	0.107221	0.109507	0.00598811	0.00525068	0.00443112
Bacillus_sp.H15-1	0.0666467	0.0759531	0.0609602	0.108808	0.0641069	0.0509455	0.102211	0.102175	0.115327
Lactiplantibacillus_pentosus	0.0741148	0.0709315	0.0855724	0.0891962	0.0860697	0.0871798	0.0823132	0.0787343	0.0824871
Saccharopolyspora_gloriosae	0.0640035	0.0689355	0.0573388	0.0783974	0.0952922	0.123982	0.00394762	0.00392188	0.00318569
Pseudomonas_synxantha	0.000566403	0.0689145	0	0	0	0.00059129	0	0	0
Leuconostoc_carnosum	0.079674	0.0686204	0.089462	0.0564521	0.0472628	0.0470194	0.0477315	0.0440437	0.0442981
Limosilactobacillus_fermentum	0.0640874	0.0683052	0.0706173	0.124994	0.168689	0.0924777	0.0339148	0.0327296	0.0351344
Schizosaccharomyces_osmophilus	0.0573325	0.0667925	0.0612732	0.0805323	0.085055	0.0839395	0.0239524	0.0207705	0.0206742
Brevibacterium_sp.'Marine'	0.0574794	0.0664143	0.0736128	0.0549377	0.0864981	0.069583	0.0201248	0.025918	0.0214608
Bacillus_subtilis	0.254504	0.065826	0.0716233	0.513902	0.121539	0.255981	0.056907	0.0747479	0.0918868
Leuconostoc_gasicomitatum	0.0686816	0.0649856	0.0737022	0.0430714	0.0395285	0.0380554	0.0286069	0.0265372	0.0263377
Talaromyces_marneffei	0.0696256	0.0645653	0.0680242	0.0802841	0.0937363	0.0963093	0.00517458	0.0041283	0.00496863
Duffyella_gerundensis	0.0551089	0.0634098	0.0598202	0.00523808	0.00879412	0.0283583	0.00852205	0.0142039	0.0054668
Eremothecium_sinecaudum	0.0523818	0.0628215	0.049649	0.0766596	0.0837697	0.0801552	0.0147769	0.0143329	0.0137522
Lactococcus_cremoris	0.0711989	0.0628005	0.0743058	0.178517	0.137481	0.173768	0.020725	0.0198674	0.018983
Leuconostoc_suionicum	0.0772825	0.0627164	0.0735457	0.0508416	0.0478039	0.0440866	0.0584274	0.0542871	0.0575128
Fusarium_poae	0.0741988	0.0626324	0.0782625	0.089941	0.0859795	0.0824967	0.0134299	0.0143716	0.0138309
Staphylococcus_aureus	0.0690172	0.0616869	0.080945	0.0471923	0.0582667	0.041343	0.0519725	0.0638983	0.0446652
Lactobacillus_crispatus	0.0228869	0.0565813	0.0111325	0.00350033	0.00748628	0.00473032	0.00353418	0.002864	0.0023991
Staphylococcus_pseudoxylosus	0.0639406	0.0539971	0.0680466	0.0304106	0.03795	0.0213337	0.00916221	0.00730192	0.00770858
Brevibacterium_siliguriense	0.0427949	0.0525893	0.055014	0.0409116	0.0635883	0.0497156	0.0167107	0.0212478	0.0185111
Lactobacillus_kefiranofaciens	0.0244812	0.0524633	0.0151115	0.00382305	0.00683236	0.00510874	0.00918888	0.00792117	0.00571589
Pantoea_alfalfae	0.0576472	0.0523792	0.0335091	0.00781988	0.00784706	0.0157993	0.0170441	0.0098305	0.00766925
Brettanomyces_nanus	0.0581507	0.0520851	0.0569365	0.0732834	0.0735549	0.0547771	0.0258062	0.0255825	0.0189437
Lentilactobacillus_buchneri	0.0688074	0.0502782	0.0548352	0.208307	0.215524	0.136966	0.0155904	0.0157004	0.0177376
Enterobacter_hormaechei	0.0586751	0.0491436	0.0329056	0.0172782	0.0204971	0.0189922	0.0194714	0.0155069	0.0132672
Sugiyamaella_lignohabitans	0.0452703	0.0489755	0.0472123	0.0622611	0.0595069	0.0589871	0.0192313	0.0179323	0.0174623
Streptomyces_lividans	0.0425012	0.047841	0.0558411	0.0269351	0.0307569	0.0286184	0.0052546	0	0.00376252
Leuconostoc_lactis	0.0518573	0.0456559	0.0537622	0.0349288	0.0322451	0.031835	0.0327679	0.0300333	0.0303624
Kazachstania_africana	0.0363756	0.0451936	0.0386059	0.0507671	0.0486608	0.0452218	0.0147902	0.0149522	0.0144601
Fusarium_venenatum	0.0345296	0.0443322	0.0377117	0.053051	0.0465412	0.0537128	0.0426903	0.0440825	0.0429609
Schizosaccharomyces_pombe	0.0389349	0.0436809	0.0407296	0.0397697	0.0391677	0.037133	0.0160305	0.015107	0.014683
Brevibacterium_limosum	0.0359351	0.0428195	0.0453569	0.0354998	0.0542079	0.0437318	0.01375	0.0169647	0.0148534
Kluyveromyces_lactis	0.0611295	0.0412647	0.0597755	0.0937889	0.0739383	0.0587269	0.0321277	0.0318911	0.0272947
Weissella_confusa	0.0397741	0.0403822	0.054321	0.0132069	0.0135069	0.0164615	0.116962	0.0919836	0.0802453
Thermothelomyces_thermophilus	0.0386622	0.0392687	0.0390754	0.0470186	0.0549971	0.0572132	0.00198715	0.00199964	0.00163873
Ogataea_parapolymorpha	0.0320752	0.0383022	0.0326597	0.0351274	0.0397088	0.0391197	0.011216	0.0121011	0.0121266
Corynebacterium_glyciniphilum	0.0273971	0.0377769	0.0292171	0.0203565	0.0283441	0.0255201	0.00629485	0.0084501	0.00673846
Rhodococcus_rhodochrous	0.0371938	0.0377559	0.0329056	0.0244526	0.0310275	0.0300612	0.00144035	0.00132879	0.000721041
Botrytis_cinerea	0.038851	0.0376929	0.0363258	0.0517353	0.0483677	0.0477999	0.0149369	0.0121527	0.0126117
Aspergillus_puulaauensis	0.0393335	0.0375878	0.038293	0.042277	0.0517726	0.0521281	0.00541464	0.00494105	0.00491619
Leuconostoc_garlicum	0.0458996	0.0370836	0.0480394	0.0271834	0.0250745	0.0230603	0.0212451	0.0194675	0.0184193
Tetrapisispora_phaffii	0.0335646	0.0369575	0.0336656	0.0359714	0.0440608	0.0376297	0.0117362	0.0123462	0.0112613
Malassezia_japonica	0.03411	0.0366003	0.0376223	0.0363686	0.037251	0.0446778	0.00977569	0.00924996	0.0119562
Brachybacterium_saurashtrense	0.0316346	0.0349195	0.0383377	0.0239065	0.042753	0.0355956	0.0195914	0.0236861	0.0213821
Schleiferilactobacillus_harbinensis	0.0501581	0.0345833	0.0267358	0.0392732	0.0518628	0.0499758	0.00590809	0.00632145	0.00610918
Puccinia_striiformis	0.0287397	0.0342472	0.02801	0.0326945	0.0345	0.0348151	0.010976	0.0112754	0.0111171
Enterococcus_faecium	0.0243134	0.0335538	0.034068	0.031925	0.0393481	0.0277906	0.00721507	0.00686329	0.0094653
Bacillus_haynesii	0.0580458	0.0331126	0.0445745	0.0560797	0.0269912	0.0326628	0.0477315	0.0459402	0.0458844
Allosaccharopolyspora_coralli	0.0321591	0.0314317	0.0254839	0.0404151	0.0445794	0.0572841	0.0016804	0.00148361	0.00137653
Colletotrichum_lupini	0.0412215	0.0309905	0.0408637	0.0496252	0.0506902	0.0440866	0.00377424	0.00317363	0.00260886
Staphylococcus_xylosus	0.0374036	0.0309485	0.0407072	0.0315029	0.033102	0.0195362	0.00873544	0.00940477	0.0092031
Eremothecium_gossypii	0.0271034	0.0307804	0.0289489	0.0450574	0.0527196	0.0438737	0.00524126	0.00568931	0.00578144
Brevibacterium_spongiae	0.0252364	0.029919	0.0303572	0.0249243	0.0387843	0.0311728	0.0109093	0.0122043	0.0120217
Glutamicibacter_creatinolyticus	0.017034	0.0295618	0.0212813	0.00990518	0.0216922	0.0151843	0.00385426	0.00349615	0.00250398
Rhodococcus_pyridinivorans	0.0216282	0.0293097	0.0184647	0.0233107	0.0268559	0.0328048	0.00256062	0.00372837	0.0026613
Bacillus_velezensis	0.0384315	0.0290996	0.034381	0.0544909	0.0519755	0.0236279	0.0929291	0.0895195	0.0873771
Kluyveromyces_marxianus	0.0261594	0.0286794	0.0266464	0.0340103	0.0394834	0.0356666	0.0098157	0.00921126	0.00841651
Trichoderma_breve	0.0262223	0.0283642	0.0263334	0.0264883	0.0256383	0.0265134	0.00549466	0.00518617	0.00513906
Bacillus_safensis	0.0173697	0.0283222	0.0250145	0.0128842	0.00441961	0.0601696	0.0380758	0.0683104	0.0565952
Bacillus_cereus	0.163795	0.027902	0.0242544	0.068517	0.0736	0.0328994	0.0805527	0.131847	0.134848
Bacillus_glycinifermentans	0.0456898	0.0278179	0.017727	0.0451319	0.0220981	0.0631024	0.0625217	0.0593958	0.109061
Pediococcus_claussenii	0.0297047	0.0275028	0.0264675	0.0144233	0.0131912	0.0143329	0.0397162	0.0380835	0.0387658
Erwinia_persicina	0.0334597	0.0272927	0.0245227	0.00449333	0.00678726	0.0138362	0.00606813	0.00354775	0.0178818
Lacticaseibacillus_manihotivorans	0.0217121	0.0272086	0.029083	0.11201	0.110896	0.113291	0.0128031	0.0137653	0.0153647
Lodderomyces_elongisporus	0.0222995	0.0271456	0.0219967	0.0335634	0.0342971	0.0357375	0.00784189	0.00810178	0.00837718
Corynebacterium_stationis	0.0149992	0.0267884	0.0214378	0.016037	0.0139128	0.0101465	0.04137	0.0466626	0.0462515
Brevibacterium_sp.SMBL_HHYL_HB1	0.0190689	0.0266624	0.0282335	0.0185691	0.0288853	0.0208607	0.0215252	0.0252729	0.0228636
Klebsiella_pneumoniae	0.0158383	0.0265363	0.0303795	0.0174768	0.0167765	0.0183536	0.0135366	0.0104497	0.0126641
Neurospora_crassa	0.0310682	0.0264312	0.0307819	0.0377837	0.0364618	0.0369674	0.00436105	0.00408959	0.00393295
Tetrapisispora_blattae	0.0262433	0.02599	0.0262887	0.0352515	0.0364618	0.0327811	0.0108693	0.0100369	0.00937353
Enterobacter_ludwigii	0.00127965	0.0258429	0.00120713	0.000868875	0.00112745	0.00106432	0.000533462	0	0
Companilactobacillus_futsaii	0.0314458	0.0255908	0.0329279	0.0270344	0.0270137	0.0279089	0.0189512	0.0204996	0.0195074
Weissella_paramesenteroides	0.0266839	0.0255068	0.0271158	0.0206048	0.0194598	0.0197018	0.0469446	0.0520939	0.0573031
Brevibacterium_aurantiacum	0.0211037	0.0252336	0.0240085	0.0193635	0.0297873	0.0247396	0.00766851	0.00932737	0.00782657
Lentilactobacillus_hilgardii	0.0471793	0.0247504	0.0399919	0.0437913	0.0394608	0.0449617	0.00321411	0.00341874	0.00343478
Lactobacillus_amylolyticus	0.0129853	0.0244142	0.0082711	0.0050643	0.00448726	0.00340583	0.00249393	0.00220606	0.00123232
Cellulosimicrobium_cellulans	0.0113281	0.0227544	0.0154915	0.00732338	0.00861373	0.00983906	0.00368089	0.00381867	0.00285794
Brachybacterium_ginsengisoli	0.01995	0.0226914	0.0253945	0.0157639	0.0268784	0.0229657	0.0131232	0.0150167	0.0139358
Sphingobacterium_daejeonense	0.0302501	0.0222291	0.0318549	0.00603248	0.00608824	0.00683531	0.00590809	0.00852751	0.00444423
Companilactobacillus_farciminis	0.0270405	0.021998	0.026244	0.0229135	0.0200235	0.0246686	0.0161906	0.0158165	0.0160858
Akanthomyces_muscarius	0.0238309	0.0216619	0.0227791	0.0218708	0.0241726	0.0235333	0.0031741	0.00288981	0.00300215
Drechmeria_coniospora	0.0206003	0.0215778	0.0198506	0.020009	0.0246235	0.024101	0.000706837	0.000670848	0.000537503
Saccharomonospora_cyanea	0.0144957	0.0215148	0.0207672	0.0152426	0.0234059	0.0241246	0.000866876	0.000786956	0.000694821
Brachybacterium_halotolerans	0.0115169	0.0211996	0.0182858	0.00985553	0.0160549	0.0100283	0.00697501	0.00994661	0.00700065
Purpureocillium_takamizusanense	0.0216701	0.0210105	0.0228238	0.0193883	0.0235186	0.0248815	0.00142701	0.0014062	0.00117989
Escherichia_coli	0.0247959	0.0205903	0.0231814	0.0220198	0.0206549	0.0312674	0.0326879	0.0306784	0.025905
Brachybacterium_faecium	0.0196143	0.0205903	0.021639	0.0137282	0.025503	0.0199856	0.0175109	0.0199964	0.019809
Cercospora_beticola	0.0263902	0.0202541	0.0242321	0.0289956	0.0292461	0.0250234	0.00197381	0.00181903	0.00170428
Gordonia_rubripertincta	0.0197821	0.019918	0.0348504	0.0228887	0.0288628	0.0259221	0.00781522	0.00783086	0.00740706
Lactiplantibacillus_paraplantarum	0.0298935	0.0193927	0.0736799	0.0117174	0.0157618	0.0122042	0.0114161	0.0115205	0.0112613
[Candida]_auris	0.016132	0.0191406	0.0162739	0.0235341	0.0219628	0.0239827	0.00564136	0.00530228	0.0046671
Limosilactobacillus_reuteri	0.0171599	0.0189515	0.0130549	0.0085398	0.00744118	0.0138362	0.00852205	0.00815338	0.00987171
Companilactobacillus_heilongjiangensis	0.0319493	0.0185733	0.0226673	0.0325704	0.0305088	0.0380318	0.00746847	0.0105788	0.00869182
Brachybacterium_avium	0.0166145	0.0184262	0.0196942	0.0131821	0.0242402	0.0197254	0.00646823	0.0083856	0.00730218
Lactobacillus_acidophilus	0.00746813	0.0178589	0.00384494	0.00181223	0.00290883	0.00201038	0.000653491	0.000490235	0.000537503
Brachybacterium_sp.P6-10-X1	0.0146426	0.0176068	0.0188	0.0116181	0.0207226	0.0171711	0.00940227	0.0116237	0.00993726
Cronobacter_dublinensis	0.000377602	0.0175858	0.00100594	0.000273075	0.000428432	0.000331122	0.000400096	0.00270919	0.000249087
Lachancea_thermotolerans	0.0158593	0.0175438	0.0168105	0.0203565	0.0198431	0.019418	0.00468113	0.00474754	0.00502107
Brachybacterium_kimchii	0.00923027	0.0173127	0.0147091	0.00762128	0.0130333	0.00886935	0.00650823	0.00901774	0.0066598
Kroppenstedtia_pulmonis	0.00960787	0.0172496	0.0137479	0.000968175	0.000744118	0.00163196	0.35958	0.37801	0.395498
Zygotorulaspora_mrakii	0.0170131	0.0172496	0.0179058	0.0274068	0.0296069	0.0270811	0.0067883	0.00617954	0.00616162
Cryptococcus_gattii	0.0181668	0.0171656	0.0172575	0.021995	0.0213539	0.0203404	0.0051079	0.00478624	0.00471954
Allokutzneria_albata	0.0166355	0.0171236	0.0139044	0.018445	0.022301	0.0274122	0.000893549	0.000748253	0.000681711
Torulaspora_delbrueckii	0.0174116	0.0169765	0.0200965	0.172708	0.16905	0.123721	0.0366488	0.0479656	0.0327221
Leucobacter_tenebrionis	0.0109714	0.0168504	0.0166093	0.00948315	0.0135294	0.0149951	0.00614815	0.00629565	0.00422137
Actinopolyspora_erythraea	0.0196982	0.0165983	0.0157374	0.0246512	0.025052	0.0346732	0.0012403	0.00109658	0.00112745
Phenylobacterium_sp.NIBR_498073	0.0155446	0.0164933	0.0200518	0.0316519	0.0251873	0.0210736	0.00953563	0.00948218	0.0135293
Nakaseomyces_glabratus	0.0147894	0.0160941	0.0158045	0.0223425	0.0243755	0.0239827	0.00672162	0.00607633	0.00525704
Loigolactobacillus_backii	0.0192157	0.015947	0.0218178	0.0197111	0.019099	0.0182354	0.0144702	0.0127719	0.0130443
Brachybacterium_sp.Z12	0.0134258	0.015905	0.0175929	0.0113202	0.0200912	0.0185665	0.00858874	0.0107207	0.0098586
Enterococcus_faecalis	0.00983863	0.0151486	0.0135244	0.00950798	0.0196628	0.00768677	0.0219386	0.0194288	0.0197303
Saccharothrix_syringae	0.0158383	0.0151486	0.0128761	0.0150191	0.017949	0.0246923	0.000653491	0.000799857	0.000485064
Candida_dubliniensis	0.0168662	0.0150015	0.0159386	0.0200586	0.0185804	0.0175022	0.0062415	0.0055861	0.00553235
Amycolatopsis_albispora	0.0148733	0.0148965	0.0126973	0.0197855	0.0215794	0.0293516	0.000653491	0.000825659	0.000576833
Bacillus_sonorensis	0.0337115	0.0148544	0.0310949	0.115883	0.0347255	0.0301085	0.0483316	0.0608924	0.0387002
Komagataella_phaffii	0.015146	0.0148334	0.0147091	0.0202076	0.0223461	0.0191814	0.00604146	0.00589572	0.00481131
Kutzneria_albida	0.0139922	0.0148124	0.0113336	0.0171293	0.020452	0.0272703	0.000946895	0.000877263	0.000721041
Dictyostelium_discoideum	0.0153978	0.0145393	0.0150445	0.0157142	0.0150177	0.0140727	0.00638821	0.00606343	0.00503418
Amycolatopsis_thermalba	0.0140762	0.0144342	0.0129432	0.0157639	0.0194147	0.0243848	0.000586808	0.000606343	0.000498174
Crossiella_sp.CA-258035	0.0148733	0.0143712	0.012049	0.0176506	0.020452	0.0279089	0.000786856	0.000877263	0.000734151
Staphylococcus_kloosii	0.0212086	0.0140771	0.0175929	0.0169803	0.0114098	0.0126536	0.015257	0.0251826	0.0205562
Olivibacter_sp.LS-1	0.0115798	0.0137619	0.0225555	0.00270593	0.00137549	0.00846727	0.00212051	0.00238667	0.00100946
Debaryomyces_hansenii	0.0138874	0.0136568	0.013882	0.01986	0.0192569	0.0158466	0.00632152	0.00623115	0.00544058
Pyricularia_pennisetigena	0.0122511	0.0135098	0.0136361	0.0142496	0.0164608	0.0164142	0.00228055	0.00192224	0.00176983
Amycolatopsis_methanolica	0.0133839	0.0134888	0.0112889	0.0149695	0.0194598	0.0232259	0.000493452	0.000709551	0.000563723
Fusarium_falciforme	0.0134888	0.0134467	0.0138373	0.014473	0.0164382	0.01561	0.00182711	0.00108368	0.00125854
Fusarium_graminearum	0.0137405	0.0131526	0.013502	0.0155901	0.0170471	0.0169818	0.012563	0.0124107	0.0120479
Brevundimonas_diminuta	0	0.0127114	0	0	0	0.00416268	0.00364088	0.0028511	0
Brevibacterium_oceani	0.0106568	0.0126904	0.0148209	0.0105506	0.0178588	0.012488	0.00484117	0.00616664	0.00538814
Liquorilactobacillus_mali	0.0136356	0.0126693	0.0170116	0.0274813	0.0238343	0.0258748	0.00154704	0.00170292	0.0015994
Bacillus_amyloliquefaciens	0.0188381	0.0126273	0.00894173	0.00876323	0.0092902	0.00666975	0.0194313	0.0242408	0.0167806
Ustilaginoidea_virens	0.0144328	0.0125223	0.0149103	0.0163597	0.0152206	0.0151607	0.000986904	0.000799857	0.000865249
Zygosaccharomyces_rouxii	0.0123769	0.0124803	0.0126525	0.0157391	0.0151755	0.0140963	0.00689499	0.00593442	0.00534881
Umezawaea_sp.Da_62-37	0.0119364	0.0124382	0.0106407	0.014324	0.0161677	0.0206715	0.00077352	0.000722452	0.000471954
Lactobacillus_delbrueckii	0.00715346	0.0122912	0.00547681	0.0044685	0.00489314	0.00451745	0.00502788	0.00469594	0.00443112
Saccharothrix_sp.6-C	0.0135098	0.0122491	0.0105065	0.0160618	0.0168216	0.0212155	0.000626818	0.000683749	0.000563723
Companilactobacillus_alimentarius	0.0137615	0.0121441	0.0143738	0.0107244	0.0101922	0.012015	0.00761517	0.00805018	0.00755127
Companilactobacillus_pabuli	0.0124189	0.012018	0.0129655	0.0100045	0.0109588	0.0127246	0.00586808	0.00615374	0.00620095
Actinokineospora_sp.UTMC_2448	0.012335	0.011997	0.00950059	0.0147957	0.0160549	0.0214047	0.000586808	0.000683749	0.000406405
Pochonia_chlamydosporia	0.0135937	0.011934	0.0121831	0.0131076	0.0140255	0.0151134	0.00190713	0.0013675	0.00127165
Naumovozyma_dairenensis	0.0116427	0.0118499	0.0113113	0.0167321	0.0170471	0.015681	0.00577472	0.00491525	0.00519149
Saccharothrix_espanaensis	0.0129853	0.0117659	0.0120266	0.0142744	0.0196402	0.0200565	0.000653491	0.000799857	0.000589943
Lacticaseibacillus_casei	0.0148523	0.0117449	0.0107301	0.0180726	0.0199108	0.0121806	0.00673496	0.00610214	0.00618784
Puccinia_triticina	0.0120413	0.0117449	0.012742	0.0140261	0.0135745	0.0141673	0.00578806	0.00499266	0.00415582
Kocuria_varians	0.0298935	0.0117449	0.0146868	0.00610695	0.00755393	0.0103121	0.00158705	0.00170292	0.00201891
Enterococcus_lactis	0.00507665	0.0117239	0.00681807	0	0	0	0.00504121	0.00476044	0.00350033
Lactobacillus_johnsonii	0.00780377	0.0117239	0.00679572	0.00553598	0.00631373	0.00532161	0.00245392	0.00206415	0.00194026
Fulvia_fulva	0.0118525	0.0115978	0.0114007	0.0135296	0.0143186	0.0140963	0.00146702	0.0013417	0.00129787
Amycolatopsis_sp.YIM_10	0.0119784	0.0115978	0.00941117	0.0124125	0.0171824	0.0197018	0.000546798	0.000645046	0.000432625
Gordonia_alkanivorans	0.0130273	0.0114507	0.0175034	0.0129338	0.0174755	0.0170291	0.00306741	0.00339294	0.00330368
Paracoccus_yeei	0.00497176	0.0114297	0.00795814	0.00300383	0.00487059	0.00827806	0.00588142	0.00686329	0.00620095
Leuconostoc_gelidum	0.0117896	0.0111146	0.0150445	0.0110223	0.0106882	0.0101938	0.00432104	0.00374127	0.0038674
Brachybacterium_sp.NBEC-018	0.00983863	0.0110936	0.0111772	0.00799365	0.0127853	0.0102411	0.00686832	0.00903065	0.00698754
Saccharomyces_eubayanus	0.0117896	0.0110305	0.0108195	0.0159625	0.0163255	0.0158702	0.00498787	0.00379287	0.00381496
Brevundimonas_naejangsanensis	0.00419558	0.0109255	0	0	0.00356275	0.00328757	0	0.0041928	0
Actinoalloteichus_hoggarensis	0.0101113	0.0109045	0.00789108	0.0117174	0.0134167	0.0178569	0.000653491	0.000593442	0.000471954
Saccharomyces_kudriavzevii	0.00927222	0.0108204	0.00972413	0.0120401	0.0136196	0.0121096	0.00338748	0.00323813	0.00308081
Fusarium_keratoplasticum	0.00920929	0.0108204	0.0105736	0.0104017	0.0121765	0.0112818	0.00304073	0.00269629	0.00258264
Candida_orthopsilosis	0.0118105	0.0106313	0.0103724	0.015466	0.0157843	0.0139308	0.00493452	0.00446372	0.00428692
Pediococcus_damnosus	0.0121881	0.0106103	0.0120937	0.0132566	0.0131686	0.0119441	0.0174975	0.0170421	0.016715
Saccharomonospora_glauca	0.0116847	0.0106103	0.0102606	0.0184202	0.0163255	0.0261114	0.000946895	0.000941767	0.00076037
Amycolatopsis_acidiphila	0.0114749	0.0105683	0.0095453	0.0123629	0.0140706	0.0207188	0.00633486	0.00728902	0.0062665
Amycolatopsis_aidingensis	0.0114749	0.0104843	0.00860642	0.0135296	0.014048	0.0192287	0.000640154	0.000606343	0.000655492
Pediococcus_sp.AC40	0.00415362	0.0104632	0.0232038	0.00106748	0.00166863	0.00144275	0.00397429	0.0042444	0.00271374
Amycolatopsis_sp.HUAS_11-8	0.010426	0.0104002	0.00885231	0.0136041	0.0126726	0.0189686	0.000680164	0.000451532	0.000524393
Kazachstania_naganishii	0.00916733	0.0103582	0.0100371	0.0142247	0.0146118	0.0150897	0.00340082	0.00330264	0.00298904
Kutzneria_sp.CA-103260	0.0112441	0.0103582	0.00994768	0.0131324	0.0142284	0.0192051	0.000640154	0.000477334	0.000603052
Leuconostoc_sp.C2	0.00715346	0.0103162	0.00833816	0.0111216	0.00859118	0.0116366	0.00448108	0.00571511	0.0050604
Naumovozyma_castellii	0.012335	0.0102741	0.011669	0.0185691	0.0189637	0.0163196	0.00473447	0.00393478	0.00377563
Brachybacterium_sp.SGAir0954	0.00813942	0.010043	0.00914292	0.00660345	0.0132137	0.0100992	0.00504121	0.0069794	0.00604363
Amycolatopsis_sp.CA-230715	0.00933516	0.010043	0.0087629	0.0103769	0.0139804	0.0171237	0.000706837	0.000593442	0.000471954
Curtobacterium_sp.Csp1	0.00912538	0.00993798	0.00777931	0.0050643	0.00843334	0.00437554	0.00324078	0.00336714	0.00279239
Candida_albicans	0.0128804	0.00991697	0.0122949	0.0151184	0.0148147	0.0127009	0.00469446	0.00429601	0.00406405
Brevibacterium_atlanticum	0.008538	0.00987495	0.0120713	0.00891218	0.0145667	0.010998	0.00388094	0.00528938	0.00450978
Lactobacillus_ultunensis	0.00406971	0.00987495	0.00210131	0.000570975	0.0012402	0.000733199	0.000293404	0.000335424	0.000209757
Brettanomyces_bruxellensis	0.00937711	0.00981192	0.00967942	0.010923	0.011748	0.0101938	0.00421435	0.00390898	0.00367075
Actinoalloteichus_hymeniacidonis	0.0112232	0.00974888	0.00909821	0.0121643	0.0132588	0.0184955	0.000560135	0.000516037	0.000589943
Saccharomyces_mikatae	0.00866386	0.00972787	0.00985826	0.0118167	0.0113422	0.0106196	0.00434771	0.0042444	0.00410338
Lactobacillus_sp.JM1	0.0102792	0.00968585	0.00585683	0	0.00376569	0	0.0067883	0.00637306	0.00803633
Staphylococcus_equorum	0.0113071	0.00964383	0.0108642	0.00459263	0.00692255	0.00418633	0.00374757	0.0041799	0.00580766
Salmonella_enterica	0.0096708	0.00949676	0.0110877	0.0149943	0.0232706	0.0176204	0.011016	0.00483785	0.00450978
Nocardia_cyriacigeorgica	0.00899951	0.00949676	0.00914292	0.00975623	0.0129431	0.013103	0.000440106	0.000593442	0.000445734
Brachybacterium_vulturis	0.00845409	0.00947575	0.0111772	0.00690135	0.0137098	0.0102648	0.00700169	0.00875973	0.00755127
Streptomyces_sp.NA03103	0.0114539	0.00943373	0.0163857	0.0062559	0.0110039	0.00875109	0.00544131	0.00457983	0.00388051
Secundilactobacillus_paracollinoides	0.0100694	0.00928665	0.0107301	0.0154908	0.0162804	0.015208	0.00646823	0.00580541	0.00667291
Toxoplasma_gondii	0.00727932	0.00911857	0.00853935	0.00906113	0.0100569	0.0104777	0.00286736	0.00267049	0.00281861
Kutzneria_chonburiensis	0.00822333	0.00907655	0.00760047	0.0106499	0.0116353	0.0177623	0.000333414	0.00055474	0.000432625
Bacillus_swezeyi	0.0137195	0.00897149	0.00874054	0.0150191	0.00678726	0.00860918	0.0121896	0.0117398	0.0122184
Streptomyces_sp.T12	0.00893658	0.00886644	0.00833816	0.0176258	0.0172275	0.0180225	0.00244059	0.00251568	0.00234666
Auritidibacter_ignavus	0.0071115	0.00867735	0.0087629	0.0061566	0.00994412	0.00799424	0.00258729	0.00376707	0.00288416
Curtobacterium_flaccumfaciens	0.00851702	0.00865634	0.00920998	0.00975623	0.0116804	0.0178806	0.00546798	0.00588282	0.00523082
Brevibacterium_casei	0.00826528	0.00865634	0.00967942	0.0070503	0.0104628	0.00917682	0.00330746	0.0041799	0.00368386
Nocardia_asteroides	0.00702759	0.00855128	0.00806991	0.0092349	0.0115	0.0148295	0.000586808	0.000619244	0.000511284
Scheffersomyces_stipitis	0.00899951	0.00853027	0.00860642	0.012909	0.0135294	0.0105013	0.00404097	0.00326393	0.00298904
Zymoseptoria_tritici	0.0101533	0.00853027	0.00932175	0.0091356	0.0101696	0.0103357	0.00160039	0.0013675	0.000996347
Lacticaseibacillus_rhamnosus	0.00797159	0.00846724	0.00838287	0.0090363	0.00949314	0.0089403	0.00832201	0.00792117	0.010147
Eremothecium_cymbalariae	0.00857995	0.0083832	0.00914292	0.0126856	0.0105078	0.0089403	0.00342749	0.00263179	0.00254331
Pseudonocardia_sp.HH130630-07	0.00830724	0.00836219	0.0069522	0.0119408	0.0137324	0.018874	0.000626818	0.000812758	0.000681711
Pseudomonas_aeruginosa	0.0118945	0.00834118	0.0120937	0.0104265	0.0115677	0.0111162	0.00189379	0.00206415	0.00208446
Saccharomonospora_marina	0.0103631	0.00832017	0.00753341	0.0116926	0.0124696	0.0162013	0.000426769	0.00041283	0.000511284
Streptomyces_dangxiongensis	0.00656608	0.00827815	0.00798049	0.010352	0.023	0.0172657	0.00514791	0.00645046	0.00567656
Phenylobacterium_zucineum	0.0113071	0.00817309	0.0150221	0.0121643	0.00994412	0.0116366	0	0	0
Fusarium_pseudograminearum	0.0098596	0.00815208	0.00918763	0.00997965	0.00974118	0.00830171	0.0112027	0.0104884	0.0100421
Pyricularia_oryzae	0.00927222	0.00813107	0.00878525	0.00806813	0.00949314	0.00991002	0.00122696	0.000915965	0.000734151
Streptomyces_sp.CA-256286	0.0100904	0.00806804	0.00753341	0.00481605	0.00563726	0.0097208	0.00268065	0.0028382	0.00411649
Sulfurisphaera_tokodaii	0.0098596	0.00787895	0.0128314	0.0434934	0.0266981	0.0306998	0.00212051	0.00214155	0.00170428
Pantoea_vagans	0.00599967	0.00783693	0.00733222	0.00243285	0.00178137	0.00328757	0.00354752	0.00208995	0.00166495
Companilactobacillus_allii	0.00937711	0.00781592	0.00936646	0.0074475	0.00626863	0.00775772	0.00509456	0.00501846	0.00499485
Kocuria_sp.KD4	0.00956591	0.00773187	0.00858406	0.00866393	0.0136196	0.0130084	0.00110693	0.00104497	0.000852139
Peribacillus_frigoritolerans	0.0121462	0.00771086	0.0113784	0.014051	0.0120412	0.0111872	0.00553467	0.00486365	0.00561101
Luteimonas_sp.MC1750	0.00276908	0.00762682	0.00388965	0.00104265	0.00378824	0.0029801	0.000946895	0.00110948	0.000668602
Actinosynnema_mirum	0.00769888	0.00745874	0.00581212	0.00861428	0.00920001	0.0130557	0.000293404	0.000258018	0
Amycolatopsis_sp.4-36	0.00690172	0.00739571	0.00583448	0.00742268	0.00920001	0.0133868	0.00038676	0.000245118	0.000183538
Bacillus_pumilus	0.00671292	0.00737469	0.011736	0.0173775	0.0480971	0.0426202	0.0303006	0.0594216	0.037363
Kibdelosporangium_phytohabitans	0.00765693	0.00731166	0.00625921	0.00811778	0.010801	0.0130557	0.000493452	0.000528938	0.000340856
Fusarium_oxysporum	0.00843311	0.00716459	0.00706397	0.00948315	0.010801	0.0102648	0.00870876	0.00894034	0.00882292
Acinetobacter_variabilis	0.00513958	0.00705954	0.00616979	0.0193635	0.0217147	0.0279325	0.002774	0.00125139	0.00140275
Amycolatopsis_sp.Hca4	0.00646119	0.00701752	0.0064604	0.0071496	0.00931275	0.0121333	0.000466779	0.00042573	0.000563723
Lentzea_sp.HUAS12	0.00778279	0.00699651	0.00715338	0.0101534	0.0114324	0.0146403	0.00149369	0.00148361	0.00127165
Amycolatopsis_sp.2-2	0.00629336	0.00699651	0.00527562	0.00781988	0.0105529	0.0153026	0.00141367	0.00110948	0.00115367
Pediococcus_inopinatus	0.00740519	0.00693347	0.00684042	0.0107741	0.0115677	0.0103357	0.00544131	0.00537968	0.00504729
Amycolatopsis_roodepoortensis	0.00765693	0.00689145	0.00663923	0.00826673	0.0102373	0.0124407	0.000306741	0.000335424	0.000445734
Pseudonocardia_sp.DSM_110487	0.00759399	0.00687044	0.00713103	0.00898665	0.00994412	0.014191	0.00320077	0.00374127	0.00363142
Amycolatopsis_sp.AA4	0.00612554	0.00687044	0.00652746	0.00677723	0.00798236	0.00986271	0.00034675	0.000503136	0.000288416
Streptomyces_venezuelae	0.00604163	0.00684943	0.00717574	0.00707513	0.0103275	0.0123934	0.00373423	0.00394768	0.00279239
Ustilago_maydis	0.0067339	0.0067864	0.00668394	0.00640485	0.00685491	0.00728469	0.00234723	0.00203835	0.00191404
Alloactinosynnema_sp.L-07	0.00776182	0.0067864	0.00686278	0.0086391	0.00802746	0.0126536	0.000520125	0.00042573	0.000327746
Staphylococcus_epidermidis	0.008538	0.00668135	0.00757812	0.0078447	0.00719314	0.00593655	0.00572138	0.00597313	0.00511284
Microbacterium_sp.PAMC_28756	0	0.00668135	0	0	0	0	0.00513457	0.00615374	0
Bacillus_thuringiensis	0.0202646	0.00666034	0.017347	0.00898665	0.0111167	0.0114237	0.0331813	0.0198932	0.0274258
Epilithonimonas_vandammei	0.00566403	0.00649225	0.00527562	0.00464228	0.00408137	0.00345313	0.00214718	0.00190934	0.00228111
Liquorilactobacillus_nagelii	0.00677586	0.00647124	0.00784637	0.00722408	0.00795981	0.00678801	0.00702836	0.00712131	0.00667291
Fusarium_fujikuroi	0.00771986	0.00647124	0.00619215	0.00677723	0.00608824	0.00586559	0.00216052	0.00208995	0.00184849
Acinetobacter_baumannii	0.00860093	0.00645023	0.00887467	0.0141006	0.0120412	0.0318587	0.00561469	0.00516037	0.004536
Saccharomyces_paradoxus	0.00719541	0.00645023	0.00628157	0.00985553	0.00915491	0.0102175	0.00424102	0.00371547	0.00334301
Torulaspora_globosa	0.00664999	0.00645023	0.0069522	0.0108734	0.0102598	0.00853822	0.00252061	0.00267049	0.00245154
Staphylococcus_casei	0.00698563	0.00628215	0.00867348	0.0063552	0.00272843	0.00253072	0.00382759	0.00428311	0.00353966
Lentzea_guizhouensis	0.00627239	0.00624013	0.00538739	0.00633038	0.00829804	0.0115893	0.000453443	0.000399929	0.000353966
Streptomyces_koyangensis	0.00402775	0.00619811	0.00697455	0.00600765	0.00658432	0.00766311	0.0054013	0.00814048	0.0047982
Trichomonas_vaginalis	0.00847506	0.00619811	0.0080252	0.00826673	0.00741863	0.00617306	0.00512123	0.00388318	0.00315947
Nocardiopsis_dassonvillei	0.00744715	0.00619811	0.00909821	0.00464228	0.00723824	0.00773407	0.000466779	0.00028382	0.000419515
Streptomyces_albidoflavus	0.00650314	0.00617709	0.0128761	0.0272827	0.0169794	0.020364	0.0094156	0.00940477	0.00597808
Amycolatopsis_sp.FBCC-B4732	0.00509762	0.00615608	0.00487324	0.00672758	0.00730589	0.00948429	0.000466779	0.000270919	0.000249087
Streptococcus_agalactiae	0.0152719	0.00613507	0.0143068	0.0358473	0.0260892	0.0244084	0.0270465	0.0243311	0.01564
Nocardia_farcinica	0.00602065	0.00607204	0.00478383	0.00553598	0.00773432	0.00844362	0.000333414	0.000541839	0.000498174
Amycolatopsis_sp.DSM_110486	0.00578989	0.00607204	0.00585683	0.00786953	0.00890687	0.010454	0.000293404	0.000322523	0.000235977
Pyricularia_grisea	0.00746813	0.00600901	0.0072428	0.00801848	0.00874902	0.00863283	0.00108026	0.000632145	0.000642382
Isoptericola_variabilis	0.00612554	0.00596699	0.0119372	0.00469193	0.00653922	0.00572368	0.000720174	0.000851461	0.00078659
Cutaneotrichosporon_cavernicola	0.00650314	0.00590396	0.00739928	0.00752198	0.00766667	0.00801789	0.00410766	0.00474754	0.00381496
Rhodococcus_fascians	0.0087268	0.00588295	0.00652746	0.0066531	0.00895197	0.00865648	0.000653491	0.00103207	0.0007997
Enterobacter_kobei	0.00644021	0.00586194	0.0136808	0.0021846	0.00428432	0.00196308	0.00166707	0.00181903	0.00237288
Pseudonocardia_autotrophica	0.00637728	0.00584093	0.00554387	0.006951	0.00768922	0.0101229	0.000373423	0.000477334	0.000301526
Kovacikia_minuta	0.0157963	0.00581992	0.0115795	0.00662828	0.00590785	0.00451745	0.00569471	0.00379287	0.0028055
Enterococcus_casseliflavus	0.0027481	0.00581992	0.00701926	0.00265628	0.00254804	0.00248342	0.00310742	0.0027608	0.00249087
Streptomyces_tubbatahanensis	0.00583185	0.00579891	0.00585683	0.00700065	0.0129206	0.0122515	0.00833534	0.00904355	0.00916377
Streptomyces_sp.891-h	0.00446829	0.00577789	0.00491795	0.0067524	0.0117255	0.011542	0.00476115	0.00543129	0.00464088
Brevundimonas_vancanneytii	0	0.00573587	0	0	0	0.00624402	0	0	0
Bacillus_sp.MBGLi79	0.011412	0.00571486	0.0051415	0.00786953	0.00534412	0.00496683	0.00833534	0.0083727	0.00646315
Yarrowia_lipolytica	0.00644021	0.00571486	0.00663923	0.0100541	0.0102373	0.00789963	0.00170708	0.00179323	0.00165184
Prauserella_marina	0.00574794	0.00571486	0.00572271	0.00767093	0.00789216	0.0113291	0.000333414	0.000348325	0.000301526
Mammaliicoccus_lentus	0.00438438	0.00560981	0.00393436	0.00538703	0.00410392	0.00347678	0.708104	0.696147	0.704129
Saccharomonospora_viridis	0.00702759	0.00560981	0.00547681	0.0093342	0.0104853	0.013032	0.00038676	0.000451532	0.000314636
Laceyella_sacchari	0.00566403	0.0055888	0.00587919	0.00543668	0.00466765	0.00338218	0.0142301	0.0147458	0.0141717
Kosakonia_sp.CCTCC_M2018092	0.0061675	0.00556779	0.00798049	0.0007944	0.00157843	0.00193943	0.000253394	0.00109658	0.000327746
Amycolatopsis_keratiniphila	0.00576892	0.00552577	0.00368846	0.00709995	0.00802746	0.0102411	0.000280067	0	0.000511284
Corynebacterium_nuruki	0.00409069	0.00542072	0.00449322	0.00374858	0.0045549	0.00695357	0.00269398	0.00256728	0.00263508
Pseudoxanthomonas_suwonensis	0.0103841	0.00542072	0.00111772	0.000993	0.0012402	0.00177387	0.00198715	0.00161262	0.0010619
Streptomyces_rochei	0.0053074	0.00539971	0.00829346	0.00747233	0.0128079	0.0133158	0.00394762	0.00344455	0.00347411
Amycolatopsis_mediterranei	0.00541229	0.00539971	0.0046497	0.00662828	0.00730589	0.0103594	0.000240058	0.000348325	0
Amycolatopsis_sp.FU40	0.00581087	0.00531566	0.0051862	0.0051636	0.00782451	0.0104304	0.0006935	0.00069665	0.000524393
Paucilactobacillus_nenjiangensis	0.00555914	0.00529465	0.00639334	0.0457277	0.0454363	0.0392616	0.00358753	0.00401219	0.00391984
Pantoea_ananatis	0.00610456	0.00525263	0.0122502	0.00305348	0.00252549	0.00316931	0.00196047	0.00194804	0.00192715
Pseudonocardia_broussonetiae	0.00664999	0.00523162	0.00500737	0.00657863	0.00732844	0.0109743	0.000360087	0.000451532	0.000340856
Ligilactobacillus_salivarius	0.00446829	0.00514758	0.00576742	0.0040713	0.00345	0.00312201	0.00564136	0.00528938	0.00407716
Pseudonocardia_dioxanivorans	0.00518154	0.00514758	0.00406849	0.00558563	0.00629118	0.00811249	0.000280067	0.000477334	0.000301526
Brevibacterium_sp.W7.2	0.00419558	0.00512657	0.00534268	0.00369893	0.00493824	0.00482492	0.00128031	0.00114818	0.00140275
Plasmodium_chabaudi	0.00358722	0.00508455	0.00368846	0.0036741	0.00331471	0.00354774	0.00126697	0.00127719	0.00121921
Pseudomonas_putida	0.00425851	0.00504253	0.00509679	0.00489053	0.00978628	0.00794693	0.00497453	0.00365096	0.00327746
Streptococcus_parauberis	0.00541229	0.00504253	0.00516385	0.00399683	0.00297647	0.00267263	0.00400096	0.0041928	0.00395917
Brachybacterium_huguangmaarense	0.00509762	0.00504253	0.00467205	0.00345068	0.00534412	0.00484858	0.00202716	0.00254148	0.00247776
Thalassiosira_pseudonana	0.00566403	0.00504253	0.00549916	0.00570975	0.00570491	0.00636228	0.00194714	0.00154811	0.00152074
Microbacterium_hominis	0.00507665	0.00504253	0.00804756	0.00454298	0.00762157	0.00728469	0.0016404	0.00152231	0.00165184
Pedobacter_aquae	0.00419558	0.00497949	0.00447087	0.00352515	0.00374314	0.00442285	0.00161372	0.00185773	0.00194026
Shewanella_vesiculosa	0.0049298	0.00497949	0.0048956	0.0051636	0.00381079	0.00425729	0.00156038	0.00159971	0.0013372
Amycolatopsis_sp.FDAARGOS_1241	0.0049298	0.00497949	0.00388965	0.00541185	0.00730589	0.00969715	0.000400096	0.00042573	0.000511284
Acetobacter_pasteurianus	0.00323059	0.00495848	0.00565564	2.50343	3.5285	3.31058	0.00841536	0.00372837	0.00557168
Lactobacillus_acetotolerans	0.00314668	0.00495848	0.00183305	0.00176258	0.00189412	0.00160831	0.00146702	0.00180613	0.0012061
Plasmodium_relictum	0.00608359	0.00493747	0.00663923	0.00628073	0.00597549	0.00430459	0.00326745	0.00347035	0.00276618
Pseudonocardia_sp.HH130629-09	0.00444731	0.00493747	0.00525327	0.00630555	0.00834314	0.00979176	0.000453443	0.000541839	0.000432625
Actinosynnema_pretiosum	0.00639825	0.00491646	0.00485089	0.00801848	0.00850099	0.0113528	0.000746847	0.000606343	0.000537503
Amycolatopsis_sp.DG1A-15b	0.00459416	0.00491646	0.00473912	0.00640485	0.00678726	0.00946064	0.000413433	0.000477334	0.000314636
Mycobacterium_intracellulare	0.00302081	0.00489545	0.00563329	0.0067524	0.0046451	0.0106669	0	0	0
Amycolatopsis_sp.WQ_127309	0.00438438	0.00487444	0.00375553	0.00588353	0.00577255	0.00853822	0.000466779	0.000361226	0.000406405
Amycolatopsis_sp.EV170708-02-1	0.00392286	0.00485343	0.00409084	0.00454298	0.00487059	0.00721373	0	0.000335424	0.000288416
Oceanobacillus_oncorhynchi	0.00346135	0.00483242	0.00556623	0.00414578	0.00568236	0.00392616	0.0111227	0.00999821	0.0256035
Bacillus_sp.NSP9.1	0.00520251	0.0047904	0.00333079	0.00997965	0.00543432	0	0.00438772	0.00519907	0.00339545
Paenibacillus_kyungheensis	0.00291593	0.00474838	0.00344257	0.0018867	0.00430687	0.00205769	0.00370756	0.00233507	0.00234666
Microbacterium_oxydans	0.0043634	0.00474838	0.00587919	0.0057594	0.00617844	0.00659879	0.0010936	0.000903065	0.00104879
Pseudonocardia_sp.AL041005-10	0.00553816	0.00474838	0.00444851	0.00503948	0.00606569	0.00922412	0.000480116	0.000374127	0.000353966
Pseudonocardia_petroleophila	0.00537034	0.00470636	0.00424732	0.00518843	0.00658432	0.00745025	0.000280067	0.000219316	0.000262197
Paracoccus_alcaliphilus	0.0065451	0.00468535	0.0046497	0.00345068	0.00509608	0.00257802	0.000760183	0.000670848	0.00077348
Citrobacter_freundii	0.00784573	0.00466434	0.00494031	0.0036741	0.00613334	0.00420998	0.00297405	0.00327683	0.0029366
Plasmodium_berghei	0.00505567	0.00462232	0.00509679	0.00412095	0.00324706	0.00345313	0.00177376	0.00210285	0.00114056
Rhodococcus_sp.X156	0.00476198	0.00462232	0.00429203	0.00772058	0.00685491	0.010998	0.000200048	0.000296721	0.000249087
Enterobacter_asburiae	0.00442633	0.00455928	0.00353198	0.00285488	0.00209706	0.00203404	0.00256062	0.00166422	0.00110123
Saccharomonospora_xinjiangensis	0.0051186	0.00451726	0.00473912	0.00588353	0.00658432	0.00818345	0.000293404	0.000219316	0.000222867
Enterobacter_cloacae	0.0018041	0.00447524	0.00109536	0.00094335	0.000608824	0.00122988	0.00210717	0.001432	0.00296282
Streptomyces_buecherae	0.00427949	0.00443322	0.0041579	0.0042699	0.00518628	0.00624402	0.00128031	0.00112238	0.000957018
Actinobacillus_delphinicola	0.00400678	0.0043912	0.00375553	0.00322725	0.00365294	0.00283819	0.00108026	0.00130299	0.00116678
Streptomyces_armeniacus	0.00400678	0.00434918	0.00449322	0.00513878	0.00762157	0.00877474	0.00242725	0.0028382	0.00267441
Brevibacterium_sandarakinum	0.00448927	0.00434918	0.00431438	0.00454298	0.00509608	0.00456476	0.00126697	0.00171582	0.00145519
Nocardia_brasiliensis	0.00327255	0.00434918	0.00458264	0.00498983	0.00532157	0.00697722	0.000453443	0.000438631	0.000353966
Staphylococcus_arlettae	0.00631434	0.00432817	0.00686278	0.0048657	0.00631373	0.00324027	0.00370756	0.00374127	0.00385429
Brevibacterium_luteolum	0.00318864	0.00430716	0.00491795	0.0028797	0.00329216	0.0030274	0.00145368	0.00243827	0.00138964
Sphingobacterium_thalpophilum	0.00350331	0.00428615	0.005678	0.00233355	0.0022549	0.00858553	0.00196047	0.00170292	0.00197959
Stutzerimonas_stutzeri	0.00327255	0.00424413	0.00453793	0.00315278	0.00527647	0.0132922	0.00130698	0.00150941	0.00103568
Gordonia_bronchialis	0.00222366	0.00424413	0.00236956	0.0026811	0.00324706	0.0044465	0.00077352	0.000954668	0.00078659
Amycolatopsis_sp.TNS106	0.00308375	0.00424413	0.00281665	0.00402165	0.00525392	0.0075212	0.000320077	0	0
Mycolicibacterium_austroafricanum	0.00539132	0.00422312	0	0.0060573	0.00633628	0.00934238	0	0	0
Brevibacterium_sp.BDJS002	0.00306277	0.00420211	0.00460499	0.0027804	0.00410392	0.00397347	0.000853539	0.00149651	0.00187471
Streptomyces_sp.BSE6.1	0	0.00420211	0.00469441	0	0	0.00347678	0	0.00225766	0
Lentilactobacillus_kefiri	0.00532838	0.00418109	0.00487324	0.00618143	0.00500589	0.00683531	0.00665494	0.00624405	0.00608296
Actinomyces_oris	0.00337744	0.00413907	0.00380024	0.00364928	0.00439706	0.00577099	0.00184044	0.00185773	0.00192715
Streptomyces_sp.V17-9	0.0033145	0.00409705	0.00404613	0.00454298	0.00369804	0.00614941	0.00240058	0.000954668	0.00114056
Citrobacter_braakii	0	0.00409705	0	0	0	0	0.00149369	0	0
Ornithinimicrobium_sp.HY1793	0.00390189	0.00397099	0.00860642	0.00389753	0.00768922	0.00456476	0	0	0
Microbacterium_sp.BH-3-3-3	0.00558012	0.00390796	0.00418026	0.00494018	0.00615589	0.00797058	0.000373423	0.000335424	0
Actinomadura_verrucosospora	0.00469905	0.00390796	0.00384494	0.00451815	0.00563726	0.00771042	0.000373423	0.000206415	0.000196648
Phaeodactylum_tricornutum	0.0043634	0.00388695	0.00391201	0.00511395	0.00514118	0.00477762	0.00192046	0.00147071	0.00148141
Pseudomonas_sp.S49	0.00125867	0.00388695	0.00257075	0.00439403	0.00624608	0.00529796	0.000653491	0.000735353	0.000576833
Planctomyces_sp.SH-PL14	0.0023705	0.00386594	0.00422497	0.0036741	0.0046	0.0082544	0.0016404	0.00232217	0.00277929
Ligilactobacillus_acidipiscis	0.00402775	0.00384493	0.00426968	0.00354998	0.00369804	0.00316931	0.00553467	0.00497976	0.00563723
Spiractinospora_alimapuensis	0.00373406	0.00384493	0.00442616	0.00295418	0.00466765	0.00430459	0.0016404	0.00202544	0.00222867
Brevundimonas_pondensis	0.00327255	0.00382392	0	0	0.0023902	0.00390251	0	0	0.00309392
Streptomyces_sp.BI87	0	0.00376088	0	0	0.00629118	0.00553447	0.00274733	0.00263179	0.0023991
Rhodococcus_antarcticus	0.00383895	0.00371886	0.00301783	0.00389753	0.00487059	0.00711913	0.000160039	0.000193514	0.000157318
Limosilactobacillus_mucosae	0.00287397	0.00369785	0.00371082	0.001986	0.00196177	0.0022942	0.00172041	0.0013675	0.00183538
Streptosporangium_roseum	0.00333548	0.00367684	0.00326373	0.00439403	0.0045549	0.00607846	0.00220053	0.00263179	0.00249087
Ligilactobacillus_ruminis	0.0031257	0.00365583	0.0033755	0.00280523	0.00378824	0.00361869	0.00444107	0.00390898	0.00389362
Siminovitchia_fortis	0.0029369	0.00361381	0.00335315	0.00054615	0.000856863	0.000946064	0.126097	0.137808	0.183407
Corynebacterium_casei	0.00524447	0.00361381	0.00348727	0.0119408	0.00509608	0.00227055	0.00669495	0.00663107	0.00696132
Caulobacter_vibrioides	0.00400678	0.00361381	0.00359905	0	0.00390098	0.00574734	0.00360087	0	0
Microbacterium_sediminis	0.00341939	0.00361381	0.0069522	0.00235838	0.0045549	0.00333487	0.00162706	0.00154811	0.00138964
Mycobacterium_avium	0.00304179	0.00361381	0.00301783	0.00354998	0.00326961	0.00501414	0	0	0
Streptomyces_sp.JB150	0.0029369	0.0035928	0.00400142	0.00533738	0.0118608	0.00839631	0.00282735	0.00332844	0.00283172
Serratia_marcescens	0.0053074	0.0035928	0.00471676	0.00558563	0.00478039	0.00572368	0.00216052	0.00194804	0.00182227
Niallia_circulans	0.000461513	0.0035928	0.000402378	0.000422025	0.000405883	0	0.00170708	0.00156101	0.00220245
Streptomyces_marincola	0.00352428	0.0035928	0.0033755	0.00414578	0.00516373	0.00650419	0.00142701	0.00149651	0.00125854
Luteimonas_granuli	0.00195094	0.0035928	0.0020566	0.0008937	0.00200686	0.00189213	0.000253394	0.00042573	0.000314636
Caulobacter_segnis	0.00306277	0.0035928	0.00858406	0.00759645	0.00606569	0.00425729	0	0	0
Streptomyces_noursei	0.00299984	0.00357179	0.0030849	0.00389753	0.00568236	0.0066461	0.00134699	0.00153521	0.00125854
Actinomadura_sp.NAK00032	0.00358722	0.00357179	0.00393436	0.0036741	0.00509608	0.00494318	0.000293404	0.000374127	0.000327746
Amycolatopsis_sp.2-15	0.00262223	0.00357179	0.00299548	0.0043692	0.00471275	0.00707182	0.000266731	0.000270919	0.000471954
Kutzneria_buriramensis	0.00375504	0.00357179	0.00214602	0.0037734	0.00295392	0.00520335	0.000186712	0.000270919	0
Streptomyces_bathyalis	0.00350331	0.00352977	0.00395672	0.00508913	0.00847844	0.00991002	0.00345417	0.00393478	0.00317258
Citricoccus_sp.SGAir0253	0.00327255	0.00352977	0.00402378	0.00382305	0.0045549	0.00392616	0.000413433	0.00042573	0.000432625
Guillardia_theta	0.00184605	0.00352977	0.00250368	0	0.00444216	0	0	0	0
Burkholderia_pseudomallei	0.00362917	0.00348775	0.00333079	0.0056601	0.00865883	0.00307471	0.00357419	0.00368966	0.0029366
Amycolatopsis_sp.QT-25	0.00421655	0.00348775	0.00301783	0.00469193	0.00432941	0.00763946	0	0.000193514	0
Paenibacillus_sp.PK4536	0.00543327	0.00346674	0.00547681	0.00412095	0.00331471	0.00383156	0.00990905	0.0070568	0.00571589
Lactobacillus_sp.CBA3606	0.00333548	0.00346674	0.00371082	0.00489053	0.00387843	0.0045411	0.0037209	0.002864	0.0042607
Kocuria_indica	0.00532838	0.00346674	0.00426968	0.00479123	0.00568236	0.00574734	0	0	0
Dietzia_kunjamensis	0.004741	0.00342472	0.00431438	0.0065538	0.01265	0.0307707	0.000786856	0.000670848	0.000524393
Streptomyces_lydicus	0.00283201	0.00338269	0.00223543	0.00342585	0.00471275	0.0060075	0.00190713	0.00219316	0.00194026
Pseudomonas_chlororaphis	0.0041746	0.00338269	0.00380024	0.00548633	0.00514118	0.00461206	0.00128031	0.00101917	0.00110123
Prevotella_veroralis	0.00310473	0.00338269	0.0030849	0.00245768	0.00218726	0.00264898	0.000906885	0.00125139	0.00135031
Acetobacter_oryzifermentans	0.00285299	0.00338269	0.00169893	0.783626	0.537389	0.884806	0	0	0
Staphylococcus_nepalensis	0.00490882	0.00336168	0.00478383	0.00548633	0.00410392	0.00231786	0.00132032	0.0013417	0.0014683
Acinetobacter_indicus	0.00411166	0.00336168	0.00154245	0.00412095	0.00317941	0.00998097	0.000173375	0.00042573	0.000262197
Micromonospora_sp.L5	0	0.00336168	0	0	0	0	0	0	0
Tetragenococcus_halophilus	0.00318864	0.00334067	0.00274958	0.0025818	0.00200686	0.00167926	0.00329413	0.00322523	0.00277929
Microbacterium_sp.nov.GSS16	0.00249637	0.00334067	0.00250368	0.00193635	0.00345	0.00326392	0.00165373	0.00158681	0.00142897
Sulfurospirillum_sp.'SP'	0.00281104	0.00334067	0.00297313	0.002979	0.00284118	0.00276724	0.00128031	0.0013417	0.00135031
Phnomibacter_ginsenosidimutans	0.0033145	0.00327764	0.00277194	0.0030783	0.00268333	0.00269628	0.00141367	0.00118688	0.00116678
Mycolicibacterium_smegmatis	0.00190899	0.00327764	0.00228014	0.00233355	0.00232255	0.00305105	0.000506789	0.000490235	0.000275307
Microbacterium_esteraromaticum	0.00243343	0.00325663	0.00301783	0.00143985	0.00207451	0.00241246	0.000960231	0.0013546	0.000917688
Actinoplanes_ianthinogenes	0.00335646	0.00321461	0.00290606	0.00292935	0.00412647	0.0051797	0.00034675	0.000180613	0
Paucilactobacillus_oligofermentans	0.00272712	0.0031936	0.00243662	0.00332655	0.00266079	0.00340583	0.00229389	0.00218026	0.00216312
Paenibacillus_sp.KACC_21273	0.000881071	0.0031936	0.00129655	0.000670275	0.00284118	0.000662244	0.00146702	0.00105788	0.00140275
Brevundimonas_albigilva	0.00354526	0.0031936	0.00511914	0.00531255	0.00484804	0.00312201	0	0	0
Desulfosporosinus_acidiphilus	0.0033145	0.00317259	0.00326373	0.00233355	0.00218726	0.00184482	0.00142701	0.0013933	0.00141586
Weissella_soli	0.00287397	0.00315158	0.0038673	0.00325208	0.00345	0.003666	0.00157371	0.001432	0.00137653
Streptomyces_niveus	0.00325157	0.00315158	0.00261546	0.00340103	0.00484804	0.00546352	0.00102691	0.00110948	0.000983238
Isoptericola_dokdonensis	0.00411166	0.00315158	0.00909821	0.00285488	0.00408137	0.00387886	0.000560135	0.000399929	0.000327746
Pseudomonas_asiatica	0	0.00315158	0	0	0.00333726	0	0	0	0
Streptomyces_sp.135	0.00344037	0.00313057	0.00277194	0.0043692	0.00617844	0.00657514	0.00249393	0.00332844	0.0030677
Brevibacterium_sp.CS2	0.00373406	0.00313057	0.0051862	0.00352515	0.00536667	0.00536891	0.0023339	0.00270919	0.00234666
Delftia_tsuruhatensis	0.00434242	0.00310956	0.00391201	0.00419543	0.00367549	0.00321662	0.00110693	0.00112238	0.000943908
Streptomyces_alfalfae	0.0018041	0.00310956	0.00219072	0.00181223	0.0035402	0.00387886	0.000853539	0.000993371	0.000852139
Nonomuraea_sp.ATCC_55076	0.00358722	0.00310956	0.00306254	0.002979	0.00365294	0.00451745	0.000373423	0.000322523	0.000209757
Nonomuraea_gerenzanensis	0.00348233	0.00310956	0.00297313	0.00429473	0.00502843	0.00629132	0.000186712	0.000322523	0.000222867
Lysobacter_sp.H23M47	0.00157334	0.00310956	0.00167657	0.000918525	0.00182647	0.00175022	0	0	0
Streptomyces_sp.SCUT-3	0.00341939	0.00308855	0.00266016	0.00384788	0.00435196	0.00640958	0.00077352	0.000748253	0.000734151
Dietzia_sp.oral_taxon_368	0.00478296	0.00308855	0.00274958	0.00588353	0.00739608	0.00723739	0.000320077	0	0
Xanthomonas_arboricola	0.00220268	0.00308855	0.00163187	0.00146468	0.00568236	0.00170291	0	0	0
Companilactobacillus_ginsenosidimutans	0.00362917	0.00306754	0.00377788	0.00273075	0.0024353	0.00271993	0.00184044	0.00179323	0.00169117
Lactococcus_piscium	0.00325157	0.00306754	0.00310725	0.017303	0.0146118	0.0181881	0.000600145	0.000774055	0.000471954
Microbacterium_sp.Nx66	0.00358722	0.00304653	0.00435909	0.00235838	0.00441961	0.00245977	0.00216052	0.00210285	0.00138964
Actinomadura_sp.WMMB_499	0.00373406	0.00304653	0.00292842	0.00412095	0.00426177	0.00645688	0.00034675	0.000296721	0.000380185
Isoptericola_sp.AK164	0.00325157	0.00302552	0.00581212	0.00193635	0.0034049	0.00342948	0.000320077	0.000374127	0.000288416
Streptomyces_rimosus	0.0027481	0.00300451	0.00263781	0.0027804	0.00505098	0.00489588	0.00350751	0.00170292	0.00104879
Pantoea_sp.Lij88	0.00197192	0.00300451	0.00371082	0.00245768	0.000811765	0.000709548	0.000653491	0.000580541	0.000576833
Clavibacter_michiganensis	0.00249637	0.00300451	0.00312961	0.0017874	0.00335981	0.00326392	0.000640154	0.000967569	0.000839029
uncultured_Cohaesibacter_sp.	0.00260126	0.00296248	0.00299548	0.0025818	0.00211961	0.00290915	0.000946895	0.000851461	0.00102257
Acetobacter_persici	0.00438438	0.00296248	0.00319667	0.0909092	0.143773	0.172491	0.000760183	0.0013417	0.000485064
Cellulomonas_fimi	0.00272712	0.00296248	0.00447087	0.00260663	0.00286373	0.00430459	0.000520125	0.000361226	0.000707931
Streptococcus_thermophilus	0.00356624	0.00294147	0.00348727	0.00330173	0.00324706	0.00288549	0.00392094	0.00338004	0.00384118
Streptomyces_sp.PVA_94-07	0	0.00292046	0.00368846	0.00479123	0.0046902	0.00638593	0.00304073	0.00630855	0.00229422
Acinetobacter_johnsonii	0.00228659	0.00292046	0.00236956	0.00315278	0.00266079	0.00740295	0.00148036	0.00303172	0.00174361
Streptomyces_sp.NBU3104	0.00329353	0.00292046	0.00254839	0.00332655	0.00311177	0.00402077	0.00117362	0.0014062	0.00110123
Nocardiopsis_exhalans	0.00297886	0.00292046	0.00306254	0.0025818	0.00448726	0.00416268	0.000440106	0.000335424	0.000432625
Klebsiella_quasipneumoniae	0.00247539	0.00289945	0.00306254	0.0026811	0.00378824	0.00276724	0.00530795	0.00252858	0.00255642
Kocuria_rosea	0.00209779	0.00289945	0.00198954	0.00166328	0.00236765	0.00387886	0.0006935	0.000503136	0.000694821
Nonomuraea_phyllanthi	0.00272712	0.00289945	0.00281665	0.00230873	0.00331471	0.00383156	0.000213385	0.000245118	0.000288416
Nocardia_gipuzkoensis	0.0031257	0.00289945	0.002839	0.0037734	0.00381079	0.0051797	0.000186712	0.000193514	0.000262197
Streptomyces_sp.A144	0.00192996	0.00287844	0.00169893	0.00379823	0.00471275	0.00593655	0.00152037	0.00287691	0.000983238
Streptomyces_fradiae	0.00260126	0.00287844	0.00279429	0.00394718	0.00457745	0.00456476	0.000866876	0.00194804	0.00194026
Kocuria_sp.TGY1127_2	0.00262223	0.00287844	0.00299548	0.00166328	0.00198431	0.00163196	0.0006935	0.000632145	0.000537503
Streptomyces_chartreusis	0.00260126	0.00287844	0.00250368	0.00362445	0.00279608	0.00499048	0.000613481	0.000657947	0.000694821
Burkholderia_stabilis	0.00213974	0.00287844	0.00257075	0.00106748	0.00164608	0.00227055	0.000493452	0.00105788	0.000891469
Lactiplantibacillus_carotarum	0.0036082	0.00285743	0.00326373	0.00325208	0.00329216	0.00354774	0.00373423	0.00403799	0.00391984
Cellulosimicrobium_sp.72-3	0.00228659	0.00285743	0.00297313	0	0.00216471	0.00217595	0.00213385	0.00192224	0.0007997
Amycolatopsis_japonica	0.0039858	0.00285743	0.00261546	0.00474158	0.00441961	0.00723739	0.00162706	0.0013675	0.00121921
Nocardia_terpenica	0.00295788	0.00285743	0.00297313	0.00283005	0.00428432	0.00482492	0.00122696	0.000993371	0.000681711
Pimelobacter_simplex	0.0019929	0.00285743	0.00315196	0.0025818	0.00385588	0.0043992	0.000320077	0.000490235	0
Pseudomonas_syringae	0.00451024	0.00283642	0.00469441	0.00320243	0.00394608	0.00442285	0.00246726	0.00183193	0.00271374
Achromobacter_xylosoxidans	0.00329353	0.00281541	0.00254839	0.00223425	0.00299902	0.00312201	0.00073351	0.000374127	0.000406405
Paenibacillus_nuruki	0.00138454	0.0027944	0.00183305	0.00183705	0.00220981	0.0015137	0.00860207	0.00879843	0.00909823
Streptomyces_clavuligerus	0.00243343	0.0027944	0.0023025	0.0023832	0.00335981	0.00430459	0.00113361	0.000967569	0.000957018
Ornithinimicrobium_avium	0.00302081	0.0027944	0.00610273	0.00263145	0.00432941	0.00340583	0.000306741	0.000270919	0.000301526
Plasmodium_yoelii	0.00314668	0.00277339	0.00346492	0.00270593	0.00245784	0.00125353	0.00169374	0.00189644	0.00102257
Enterococcus_mundtii	0.00186703	0.00277339	0.00174364	0.00136538	0.000901961	0.0014664	0.00156038	0.0014062	0.00142897
Catellatospora_sp.IY07-71	0.00297886	0.00277339	0.00248133	0.00275558	0.00435196	0.005227	0.000546798	0.000606343	0.000616162
Xylanimonas_protaetiae	0.0033145	0.00277339	0.00418026	0.0028797	0.00381079	0.00340583	0.000266731	0.000335424	0
uncultured_Draconibacterium_sp.	0.00358722	0.00275238	0.00339786	0.00223425	0.0023451	0.00184482	0.00226721	0.00236087	0.00225489
Streptomyces_sp.M92	0.00209779	0.00275238	0.0025931	0.00203565	0.00345	0.00364234	0.00148036	0.00130299	0.00100946
Sphingobacterium_lactis	0.000839115	0.00275238	0.000804756	0	0.000721569	0.000567638	0.000400096	0.00127719	0.000655492
Clostridium_perfringens	0.00566403	0.00273137	0.00413555	0.0066531	0.00534412	0.00357139	0.00518792	0.00514747	0.00243843
Rothia_kristinae	0.00211877	0.00273137	0.00277194	0.00201083	0.00286373	0.00205769	0.000960231	0.000774055	0.00076037
Micrococcus_luteus	0.0027481	0.00273137	0.00382259	0.00374858	0.00561471	0.0059129	0.000506789	0.000993371	0.000957018
Phytohabitans_flavus	0.00281104	0.00273137	0.00241427	0.00280523	0.00383334	0.00399712	0.000440106	0.00042573	0.000406405
Citrobacter_amalonaticus	0.0019929	0.00271036	0.00274958	0.00191153	0.00297647	0.000922412	0.000533462	0.00110948	0.000996347
Hymenobacter_volaticus	0.00167823	0.00268935	0.00201189	0.00196118	0.00180392	0.0015137	0.000840202	0.000606343	0.000563723
Variovorax_paradoxus	0.00279006	0.00268935	0.00263781	0.0026811	0.00284118	0.00300375	0.000600145	0.000451532	0.000550613
Amycolatopsis_orientalis	0.00270615	0.00268935	0.00274958	0.00270593	0.0035402	0.00487223	0.000293404	0	0.000249087
Polycladomyces_abyssicola	0.00197192	0.00266834	0.00266016	0.00146468	0.00103726	0.0015137	0.0309675	0.0332715	0.0338365
Moraxella_nasicaprae	0.00243343	0.00266834	0.00270487	0.0031776	0.00338235	0.00378425	0.00185378	0.00201254	0.00128476
Sulfitobacter_sp.OXR-159	0.00406971	0.00266834	0.00335315	0.00938385	0.00854608	0.00719008	0.0010936	0.000528938	0.00076037
Aeromonas_salmonicida	0.00323059	0.00266834	0.00371082	0.00253215	0.00236765	0.00217595	0.00108026	0.00113528	0.00100946
Streptomyces_xanthii	0.00216072	0.00266834	0.00223543	0.001986	0.00356275	0.00387886	0.000480116	0.000632145	0.000694821
Streptomyces_ambofaciens	0.00224463	0.00264733	0.002839	0.00225908	0.00281863	0.00335853	0.00102691	0.000941767	0.000917688
Brevibacterium_zhoupengii	0.00247539	0.00264733	0.00290606	0.00220943	0.00304412	0.00248342	0.000786856	0.000967569	0.000668602
Kocuria_rhizophila	0.00329353	0.00264733	0.00261546	0.00143985	0.00178137	0.00290915	0.000253394	0.000490235	0.000498174
Streptomyces_lienomycini	0.00186703	0.00262632	0.0025931	0.00181223	0.00261569	0.00281454	0.00368089	0.00344455	0.0028055
Sphingobacterium_sp.LZ7M1	0.00100694	0.00262632	0.00178835	0.0003972	0.000563726	0.00059129	0.00294738	0.00148361	0.00156007
Amycolatopsis_sp.BJA-103	0.00295788	0.00262632	0.00219072	0.00255698	0.0046451	0.00515605	0.000426769	0.00041283	0.000340856
Brevibacterium_sp.Ap13	0.00268517	0.00260531	0.00326373	0.00191153	0.00317941	0.00288549	0.000440106	0.000593442	0.000707931
Streptomyces_sp.SYP-A7193	0.00318864	0.00258429	0.00371082	0.00181223	0.00372059	0.00300375	0.00633486	0.00537968	0.00450978
Brevibacterium_sp.BRM-1	0.00247539	0.00258429	0.00252604	0.00213495	0.00342745	0.00243611	0.00160039	0.00197384	0.0015994
Cellulosimicrobium_sp.TH-20	0.00195094	0.00258429	0.0020566	0	0.00175882	0.00184482	0.00152037	0.00192224	0.00102257
Pedobacter_riviphilus	0.0053074	0.00258429	0.00422497	0.00350033	0.00324706	0.00172657	0.00130698	0.000928866	0.000996347
Propionibacterium_freudenreichii	0.0019929	0.00258429	0.002839	0.0103769	0.0140029	0.0129138	0.000573472	0.000928866	0.000707931
Stackebrandtia_nassauensis	0.00258028	0.00258429	0.00306254	0.00173775	0.00284118	0.00352409	0.000226721	0.000206415	0.000196648
Cellulosimicrobium_protaetiae	0.0021817	0.00256328	0.00297313	0.00116678	0.00133039	0.00144275	0.000453443	0.000206415	0.000340856
Kluyvera_intermedia	0.00144747	0.00256328	0.00183305	0.0005958	0.00142059	0.00089876	0.000226721	0.000154811	0.000144208
Lysobacter_enzymogenes	0.00209779	0.00256328	0.00140832	0.0015888	0.00198431	0.00189213	0	0	0
Levilactobacillus_namurensis	0.00228659	0.00254227	0.00384494	0.00369893	0.00324706	0.00357139	0.00290737	0.00288981	0.00304148
Pseudonocardia_abyssalis	0.00272712	0.00254227	0.00306254	0.00419543	0.00532157	0.0059602	0.000880212	0.00113528	0.000970128
Actinoplanes_sp.NRRL_3884	0.00213974	0.00254227	0.00232485	0.00201083	0.00284118	0.0037133	0.000280067	0	0.000288416
Globicatella_sp.PHS-GS-PNBC-21-1553	0.00163627	0.00254227	0.000447087	0.00094335	0.000338235	0.000402077	0.000160039	0.000322523	0.000288416
Streptomyces_sp.LX-29	0.00260126	0.00252126	0.00268252	0.0028797	0.00385588	0.00399712	0.00133365	0.00127719	0.000996347
Streptomyces_xinghaiensis	0.00216072	0.00252126	0.00263781	0.00270593	0.00369804	0.0044465	0.00113361	0.0013675	0.000983238
Streptomyces_sp.SAT1	0.00209779	0.00252126	0.00192247	0.0028797	0.00351765	0.00399712	0.000960231	0.00112238	0.000943908
Streptomyces_sp.PBH53	0.00159432	0.00250025	0.00165422	0.002979	0.00570491	0.00470667	0.000560135	0.000670848	0.000563723
Plasmodium_coatneyi	0.00253832	0.00247924	0.00216837	0.00223425	0.00214216	0.00212864	0.00117362	0.0013546	0.00110123
Streptomyces_hygroscopicus	0.00243343	0.00247924	0.00225779	0.00243285	0.0034951	0.00404442	0.000746847	0.000941767	0.000747261
Microbacterium_foliorum	0.00291593	0.00247924	0.00429203	0.00233355	0.00372059	0.00458841	0.000746847	0.000993371	0.00121921
Prescottella_equi	0.0021817	0.00247924	0.00185541	0.00215978	0.00257059	0.00378425	0.000453443	0.000477334	0.000524393
Nocardiopsis_akebiae	0.00249637	0.00247924	0.00321902	0.0010923	0.000856863	0.00132449	0	0	0
Bacillus_sp.WP8	0.00434242	0.00245823	0.00643805	0	0.00173628	0.00274358	0.0154437	0.0203061	0.0166364
Pantoea_eucalypti	0.00138454	0.00245823	0.00605802	0.000968175	0.00187157	0.00127719	0.00301406	0.000657947	0.000589943
Mycobacterium_kubicae	0.00287397	0.00245823	0.00243662	0.00394718	0.00356275	0.00463571	0.00101358	0.000567641	0.000865249
Nocardia_otitidiscaviarum	0.00239148	0.00245823	0.00216837	0.00211013	0.00290883	0.0037606	0.000160039	0	0.000157318
Liquorilactobacillus_hordei	0.00438438	0.00243722	0.002839	0.00292935	0.0023902	0.00248342	0.00350751	0.00336714	0.00359209
Aeromonas_dhakensis	0.00207681	0.00243722	0.0020566	0.00223425	0.00214216	0.00203404	0.00132032	0.0013804	0.00234666
Rhodococcus_opacus	0.00230757	0.00243722	0.0025931	0.00285488	0.00387843	0.00510874	0.000800193	0.00041283	0.000734151
Plantactinospora_sp.KBS50	0.00203485	0.00243722	0.00207895	0.0024825	0.00297647	0.00383156	0.000493452	0	0
Streptosporangium_sp.'caverna'	0.0021817	0.00243722	0.00198954	0.00206048	0.00252549	0.00333487	0.000306741	0.000245118	0.000262197
Micromonospora_sp.WMMC415	0.00299984	0.00243722	0.00252604	0.0031776	0.00374314	0.00402077	0	0.000219316	0
Lactococcus_taiwanensis	0.00272712	0.00241621	0.00268252	0.00342585	0.00383334	0.00428094	0.00800193	0.00521197	0.00641071
Bacillus_badius	0.0036082	0.00241621	0.00290606	0.00243285	0.00290883	0.00205769	0.00320077	0.00313492	0.00291038
Bartonella_birtlesii	0.00268517	0.00241621	0.00312961	0.00260663	0.00202941	0.00196308	0.00296071	0.00407669	0.00322502
Streptomyces_collinus	0.00299984	0.00241621	0.00225779	0.00285488	0.00331471	0.00470667	0.00113361	0.000941767	0.000629272
Thermomonospora_amylolytica	0.00285299	0.00241621	0.0018107	0.00315278	0.00304412	0.00380791	0.000240058	0.000219316	0.000196648
Oceanobacillus_jeddahense	0.00249637	0.0023952	0.00353198	0.00310313	0.00441961	0.00260167	0.00514791	0.00448952	0.00461466
Gordonia_sp.Swx-4	0.00526545	0.0023952	0.00612509	0.00508913	0.00599804	0.00709548	0.00202716	0.00227056	0.00167806
Streptomyces_sp.Li-HN-5-11	0.00314668	0.0023952	0.00268252	0.00302865	0.00545687	0.00541621	0.000600145	0.000567641	0.00078659
Cellulomonas_taurus	0.00121672	0.0023952	0.0012742	0.00121643	0.00157843	0.00257802	0.000240058	0.000348325	0.000209757
Campylobacter_peloridis	0.00394384	0.0023952	0.00373317	0.0114692	0.0122667	0.00886935	0.000226721	0.000154811	0.000249087
Georgenia_wutianyii	0.00249637	0.0023952	0.00245898	0.001986	0.00306667	0.00324027	0.000186712	0.000206415	0
Mycolicibacterium_chitae	0.00253832	0.0023952	0.00201189	0.00255698	0.00288628	0.00361869	0	0	0.000301526
Plasmodium_vinckei	0.00350331	0.00237419	0.00266016	0.00253215	0.00121765	0.00144275	0.00149369	0.0013933	0.00112745
Corynebacterium_testudinoris	0.000818137	0.00237419	0.00183305	0	0.000496079	0.000331122	0.000253394	0	0.000249087
Plasmodium_malariae	0.00362917	0.00235318	0.00310725	0.00533738	0.00430687	0.00380791	0.00214718	0.00212865	0.00142897
Streptomyces_cavourensis	0.00339842	0.00235318	0.00223543	0.00220943	0.00293137	0.00283819	0.0019338	0.00154811	0.00115367
Leclercia_adecarboxylata	0.00297886	0.00235318	0.0051415	0.00533738	0.00575	0.00496683	0.00188045	0.00131589	0.00245154
Raoultella_ornithinolytica	0.00144747	0.00235318	0.00225779	0	0	0	0.00101358	0	0.00183538
Streptomyces_rutgersensis	0.00176214	0.00235318	0.00288371	0.0025818	0.00446471	0.00543987	0.000960231	0.00129009	0.00081281
Acinetobacter_schindleri	0.00230757	0.00235318	0.0030849	0.00777023	0.00854608	0.0247632	0.000840202	0.000645046	0.000576833
Streptomyces_yunnanensis	0.00276908	0.00235318	0.00174364	0.00273075	0.00266079	0.00397347	0	0	0
Nocardia_sputorum	0.00232854	0.00235318	0.0023472	0.00173775	0.00272843	0.0030274	0	0.000193514	0
Agrobacterium_tumefaciens	0.0021817	0.00233217	0.00216837	0.00211013	0.00275098	0.00279089	0.00313409	0.0028124	0.00284483
Actinomadura_madurae	0.00241246	0.00233217	0.00228014	0.00203565	0.00254804	0.00324027	0.000413433	0.000387028	0.000327746
Neorhizobium_sp.SOG26	0.000797159	0.00233217	0.00111772	0.000471675	0.000789216	0.00108797	0.000400096	0.000632145	0.000471954
Micromonospora_aurantiaca	0.00285299	0.00233217	0	0.00350033	0.00315686	0.00432824	0	0	0
Streptomyces_spinosirectus	0	0.00233217	0.00165422	0.00153915	0.00164608	0.00262533	0	0	0
Trypanosoma_brucei	0.00247539	0.00231116	0.00261546	0.00250733	0.00261569	0.00212864	0.00126697	0.00098047	0.000970128
Streptomyces_harbinensis	0.00148943	0.00231116	0.00163187	0.00250733	0.00275098	0.00392616	0.000826866	0.000851461	0.000563723
Microbacterium_sp.AB	0.00249637	0.00231116	0.00366611	0.00166328	0.00266079	0.00175022	0.000640154	0.000593442	0.000576833
Streptomonospora_litoralis	0.0025593	0.00231116	0.00288371	0.00302865	0.00378824	0.00477762	0.000253394	0.000180613	0.000249087
Nocardiopsis_gilva	0.00245441	0.00231116	0.00225779	0.00255698	0.0034049	0.00435189	0.000253394	0.000348325	0.000183538
Geodermatophilus_sp.DSM_44513	0.00232854	0.00231116	0.00221308	0.0023832	0.00266079	0.0045411	0.000186712	0.00028382	0
Actinocatenispora_sera	0.00224463	0.00231116	0.00212366	0.0023832	0.00308922	0.00345313	0.000186712	0.000206415	0
Streptomyces_sp.SN-593	0.00148943	0.00229015	0.0023472	0.00273075	0.00383334	0.00458841	0.000880212	0.00100627	0.000734151
Flavobacterium_sp.NG2	0.00192996	0.00229015	0.00163187	0.00176258	0.000969608	0.00113528	0.000706837	0.000632145	0.000642382
Micromonospora_krabiensis	0.00234952	0.00229015	0.00203424	0.00173775	0.00214216	0.00281454	0.000400096	0	0
Mycolicibacillus_parakoreensis	0.0021817	0.00229015	0.0018107	0.00285488	0.00286373	0.00357139	0.000186712	0.000219316	0.000209757
Priestia_megaterium	0.0036082	0.00226914	0.00471676	0.0062559	0.00299902	0.00264898	0.023499	0.0120624	0.0174885
Listeria_monocytogenes	0.00325157	0.00226914	0.0033755	0.00389753	0.00266079	0.00267263	0.0052546	0.00669558	0.0050604
Leucobacter_muris	0.000944005	0.00226914	0.00174364	0.00134055	0.00166863	0.00186848	0.000893549	0.00131589	0.00081281
Streptomyces_coeruleorubidus	0.00201388	0.00226914	0.00136361	0.0024825	0.00297647	0.00428094	0.0006935	0.000761154	0.000655492
Microbacterium_aurum	0.00113281	0.00226914	0.00194483	0.00116678	0.00151079	0.00137179	0.000666827	0.000567641	0.000563723
Streptomyces_sp.AM8-1-1	0.00178312	0.00226914	0.00241427	0.0021846	0.00308922	0.00347678	0.000573472	0.000503136	0.000616162
Acidipropionibacterium_acidipropionici	0.00153139	0.00226914	0.00196718	0.00196118	0.00216471	0.00236516	0.000560135	0.000541839	0.000432625
Paracoccus_sp.AK26	0.000860093	0.00226914	0.00154245	0.00121643	0.00146569	0.0045411	0.000413433	0.000580541	0.000458844
Nocardia_nova	0.00211877	0.00226914	0.00239191	0.00283005	0.0035402	0.00392616	0.000200048	0	0.000170428
Micromonospora_chalcea	0.00411166	0.00226914	0.00366611	0.004965	0.00417157	0.00480127	0	0	0
Mycolicibacterium_hassiacum	0.00216072	0.00226914	0.0020566	0.00310313	0.00347255	0.00406807	0	0	0
Nocardia_wallacei	0.00148943	0.00226914	0.00176599	0.00191153	0.0023451	0.00210499	0	0.000206415	0
Brucella_intermedia	0.00125867	0.00224813	0.0020566	0.00134055	0.00126275	0.00120623	0.00408098	0.00460563	0.00268752
Streptomyces_sp.GS7	0.00251735	0.00224813	0.002839	0.00176258	0.00302157	0.00364234	0.000813529	0.000541839	0.000852139
Photobacterium_damselae	0.00197192	0.00224813	0.00196718	0.00235838	0.00173628	0.00182117	0.000626818	0.00041283	0.000550613
Microbacterium_sp.JZ31	0.00230757	0.00224813	0.00319667	0.0015888	0.00211961	0.00222325	0.000426769	0.000335424	0.000327746
Mycolicibacterium_goodii	0.00226561	0.00224813	0.00243662	0.00230873	0.00245784	0.00305105	0.000320077	0	0
Corynebacterium_glutamicum	0.00367113	0.00222712	0.0132338	0.00389753	0.00892942	0.0103594	0.00349418	0.00522487	0.00452289
Morganella_morganii	0.00115378	0.00222712	0.00288371	0.00114195	0.00115	0.00130084	0.000666827	0.000799857	0.00076037
Geodermatophilus_obscurus	0.00268517	0.00222712	0.00223543	0.0030783	0.00331471	0.00499048	0.000226721	0.000219316	0.000275307
Arthrobacter_sp.YC-RL1	0.000671292	0.00220611	0.00098359	0.00114195	0.00153333	0.00175022	0.00301406	0.00316073	0.0036052
Gracilibacillus_salinarum	0.00151041	0.00218509	0.00147539	0.0014895	0.00126275	0.0014191	0.00309408	0.00227056	0.00353966
Streptomyces_sp.WA1-19	0.00346135	0.00218509	0.00391201	0.0031776	0.00227745	0.00406807	0.00148036	0.00265759	0.00235977
Mycolicibacterium_thermoresistibile	0.00192996	0.00218509	0.00225779	0.00206048	0.00254804	0.00404442	0.000680164	0.00069665	0.000498174
Streptantibioticus_cattleyicolor	0.00192996	0.00218509	0.00219072	0.00220943	0.00277353	0.00350043	0.000626818	0.000709551	0.000524393
Nocardia_iowensis	0.00232854	0.00218509	0.00185541	0.00280523	0.00313432	0.00451745	0.000253394	0.00014191	0
Actinoplanes_friuliensis	0.00182508	0.00218509	0.00203424	0.0020853	0.00275098	0.00309836	0	0.000167712	0.000157318
Streptomyces_mirabilis	0	0.00218509	0	0.0014895	0.00151079	0.00253072	0	0	0
Streptomyces_sp.TLI_053	0.00169921	0.00216408	0.00216837	0.00223425	0.00290883	0.00333487	0.000533462	0.000567641	0.000471954
Pantoea_anthophila	0.0202856	0.00214307	0.002839	0.000273075	0.00135294	0.000922412	0.00272066	0.00216735	0.00762992
Streptomyces_sp.HL-66	0.0016153	0.00214307	0.00167657	0.0020853	0.00245784	0.0030274	0.00077352	0.000761154	0.000485064
Catenovulum_sp.TS8	0.00203485	0.00214307	0.00219072	0.00161363	0.00151079	0.00165561	0.000720174	0.000786956	0.000655492
Dactylosporangium_aurantiacum	0.00253832	0.00214307	0.00245898	0.00280523	0.00383334	0.00442285	0.000253394	0.000206415	0.000380185
Mycobacterium_sp.SMC-4	0.00169921	0.00214307	0.00134126	0.00114195	0.00218726	0.00276724	0	0.000296721	0
Coxiella_burnetii	0.0016153	0.00212206	0.00219072	0.00196118	0.00153333	0.00158466	0.000840202	0.000657947	0.000839029
Streptomyces_nigrescens	0.00205583	0.00212206	0.00243662	0.002979	0.00565981	0.00503779	0.000706837	0.000928866	0.000668602
Microbacterium_oryzae	0.00216072	0.00212206	0.00304019	0.0013902	0.00266079	0.00186848	0.0006935	0.000645046	0.000589943
Besnoitia_besnoiti	0.00188801	0.00212206	0.00223543	0.00196118	0.00189412	0.00167926	0.000640154	0.000683749	0.000616162
Streptomyces_sp.Z423-1	0.00146845	0.00212206	0.0018107	0.001986	0.00435196	0.00333487	0.000546798	0.000490235	0.000576833
Microbacterium_testaceum	0.0027481	0.00212206	0.00252604	0.0015888	0.00245784	0.00222325	0.000493452	0.000632145	0.000458844
Sulfolobus_islandicus	0.00226561	0.00212206	0.00268252	0.00580905	0.00665196	0.00593655	0.000426769	0.000387028	0.000275307
Brevundimonas_sp.PAMC22021	0.00373406	0.00212206	0.00221308	0.00374858	0.00257059	0.00340583	0	0	0
Pantoea_sp.MT58	0.00279006	0.00210105	0.00558858	0.000719925	0.00209706	0.00089876	0.00464112	0.00041283	0.000681711
Limosilactobacillus_vaginalis	0.00148943	0.00210105	0.00145303	0.0018867	0.000676471	0.0333487	0.00146702	0.00132879	0.00162562
Streptomyces_olivoreticuli	0.00260126	0.00210105	0.00252604	0.00332655	0.00450981	0.00489588	0.00129365	0.00107078	0.00116678
Delftia_acidovorans	0.00117476	0.00210105	0.00105065	0	0.000721569	0	0.000813529	0.000877263	0.000524393
Antarcticibacterium_arcticum	0.0018041	0.00210105	0.0018107	0.00151433	0.00135294	0.00127719	0.00077352	0.000890164	0.000694821
Lachnospira_eligens	0.00163627	0.00210105	0.0018107	0.0011916	0.000992157	0.00120623	0.000746847	0.000657947	0.00081281
Streptomyces_mobaraensis	0.00392286	0.00210105	0.0015648	0.00295418	0.00313432	0.00342948	0.000400096	0.000503136	0.000563723
Dermacoccus_nishinomiyaensis	0.00197192	0.00210105	0.00198954	0.002979	0.00299902	0.00340583	0.000306741	0.00041283	0.000327746
Streptomyces_sp.KPB2	0	0.00208004	0.00274958	0	0	0.00236516	0.00184044	0.00150941	0.0012061
Staphylococcus_carnosus	0.0025593	0.00208004	0.00263781	0.00215978	0.00270588	0.00160831	0.00141367	0.0014578	0.00129787
Streptomyces_sp.MA3_2.13	0.00203485	0.00208004	0.00228014	0.00220943	0.00333726	0.00416268	0.000960231	0.000928866	0.000721041
Sorangium_cellulosum	0.00295788	0.00208004	0.00272723	0.00213495	0.00335981	0.00316931	0.000466779	0.00042573	0.000367075
Actinocatenispora_thailandica	0.0021817	0.00208004	0.00250368	0.00310313	0.00381079	0.00368965	0.00034675	0.000270919	0.000327746
Streptomyces_seoulensis	0.00172019	0.00205903	0.00187776	0.00166328	0.00284118	0.00290915	0.000960231	0.00110948	0.00078659
Pseudodesulfovibrio_piezophilus	0.00190899	0.00205903	0.00239191	0.00240803	0.00200686	0.00231786	0.000506789	0.000632145	0.000550613
Actinoplanes_sp.L3-i22	0.0029369	0.00205903	0.00221308	0.00290453	0.0035853	0.0045411	0.000320077	0.000309622	0.000157318
Streptomyces_asoensis	0.00230757	0.00205903	0.00176599	0.00230873	0.00295392	0.00333487	0.000280067	0.000451532	0.000275307
Actinomadura_graeca	0.00260126	0.00205903	0.00190012	0.00285488	0.00365294	0.00380791	0.000213385	0.000258018	0.000314636
Modestobacter_marinus	0.00249637	0.00205903	0.00201189	0.0024825	0.00313432	0.00418633	0.000200048	0.000309622	0.000196648
Gordonia_sp.135	0	0.00205903	0.00346492	0.00342585	0.0023902	0.00328757	0	0.000786956	0
Gordonia_amicalis	0	0.00205903	0.00257075	0.00305348	0	0	0	0.00083856	0
Paracoccus_versutus	0.00167823	0.00205903	0.00203424	0.0018867	0.00196177	0.00227055	0	0	0
Streptomyces_sp.CB09001	0.00228659	0.00203802	0.00250368	0.00163845	0.00277353	0.00305105	0.00309408	0.00265759	0.00228111
Staphylococcus_sp.AntiMn-1	0.00291593	0.00203802	0.00194483	0	0	0	0.00246726	0.00112238	0.00247776
Bacillus_stercoris	0.00329353	0.00203802	0.00228014	0.00570975	0.00157843	0.00406807	0.00202716	0.00263179	0.00216312
Streptomyces_sp.CB01881	0.00203485	0.00203802	0.00183305	0.00206048	0.00189412	0.00314566	0.000520125	0.000516037	0.000498174
Streptomyces_liliifuscus	0.00151041	0.00203802	0.00167657	0.00211013	0.00193922	0.00262533	0.000453443	0.00041283	0.000642382
Vibrio_toranzoniae	0.00127965	0.00203802	0.00147539	0.00111713	0.000879412	0.00186848	0.000400096	0.000309622	0.000432625
Ornithinimicrobium_sp.HY006	0.00327255	0.00203802	0.00344257	0.00223425	0.00288628	0.00397347	0.000306741	0.000219316	0.000183538
Staphylococcus_petrasii	0.00186703	0.00201701	0.00225779	0.00116678	0.0010598	0.00127719	0.00149369	0.000915965	0.00128476
Microbacterium_amylolyticum	0.00232854	0.00201701	0.00306254	0.00146468	0.00254804	0.00201038	0.000573472	0.000670848	0.000694821
Frigoribacterium_sp.SL97	0.00190899	0.00201701	0.00304019	0.00151433	0.00376569	0.00253072	0.000466779	0.000632145	0.00076037
Actinomadura_sp.WMMA1423	0.00140552	0.00201701	0.00152009	0.00166328	0.00178137	0.00245977	0.000253394	0.000348325	0.000222867
Actinoplanes_sp.N902-109	0.00159432	0.00201701	0.0023025	0.00161363	0.00216471	0.00286184	0.000200048	0.000180613	0.000144208
Mycobacterium_dioxanotrophicus	0.00203485	0.00201701	0.00192247	0.00235838	0.00347255	0.0043992	0	0.000361226	0.000235977
Staphylococcus_simulans	0.0021817	0.001996	0.00178835	0.00156398	0.00153333	0.00163196	0.00198715	0.00202544	0.00156007
Enterocloster_bolteae	0.00186703	0.001996	0.00232485	0.00230873	0.00137549	0.00179752	0.00146702	0.00119979	0.00123232
Streptomyces_tsukubensis	0.00216072	0.001996	0.00187776	0.00206048	0.00329216	0.00413903	0.00117362	0.0013804	0.00135031
Bradyrhizobium_sp.sBnM-33	0.0014265	0.001996	0.00201189	0.0011916	0.00133039	0.000993367	0.000920222	0.000890164	0.000852139
Enterobacter_bugandensis	0.000755204	0.001996	0	0.00156398	0.00047353	0.000851457	0.00077352	0.00116108	0.000603052
Plasmodium_falciparum	0.00201388	0.001996	0.00160951	0.00153915	0.00137549	0.0015137	0.000760183	0.000825659	0.000943908
Moellerella_wisconsensis	0.00178312	0.001996	0.00192247	0.00196118	0.00139804	0.001561	0.000746847	0.000632145	0.000471954
Streptomyces_griseofuscus	0.00119574	0.001996	0.00163187	0.00201083	0.00252549	0.00354774	0.000666827	0.000864362	0.000616162
Bacteroides_uniformis	0	0.001996	0	0.00176258	0.0011951	0	0.000586808	0.000593442	0.000262197
Rhodococcus_sp.SGAir0479	0.00176214	0.001996	0.00167657	0.00283005	0.00288628	0.00390251	0.000226721	0	0.000183538
Ornithinimicrobium_flavum	0.00226561	0.001996	0.00368846	0.00211013	0.00290883	0.00305105	0.000226721	0.000374127	0.000222867
Georgenia_sp.TF02-10	0.00262223	0.001996	0.00228014	0.001986	0.00266079	0.00430459	0.000200048	0.000245118	0.000262197
Auraticoccus_monumenti	0.00153139	0.001996	0.00192247	0.00191153	0.00223235	0.0022942	0.000146702	0.00014191	0.000157318
Kocuria_sp.BT304	0.00283201	0.001996	0.00178835	0.000918525	0.00121765	0.000804154	0	0	0
Lactococcus_garvieae	0.00295788	0.00197499	0.00263781	0.0035748	0.00193922	0.00402077	0.00636153	0.00463143	0.00660736
Geobacillus_thermodenitrificans	0.00123769	0.00197499	0.00328609	0.00285488	0.00290883	0.00267263	0.00329413	0.00250278	0.00314636
Secundilactobacillus_malefermentans	0.00209779	0.00197499	0.0025931	0.00300383	0.00202941	0.00241246	0.00241391	0.00201254	0.00235977
Bifidobacterium_pseudolongum	0.00029369	0.00197499	0.00154245	0.00114195	0.00103726	0.000851457	0.00102691	0.000683749	0.000314636
Candidatus_Pelagibacter_giovannonii	0.00115378	0.00197499	0.000961236	0.00181223	0.0023451	0.00108797	0.000453443	0.000812758	0
Streptomyces_sp.RTd22	0.00169921	0.00195398	0.00165422	0.00206048	0.00254804	0.00307471	0.00106692	0.00108368	0.000839029
Aureibaculum_algae	0.00140552	0.00195398	0.00131891	0.00153915	0.000901961	0.00127719	0.000746847	0.00069665	0.000616162
Solwaraspora_sp.WMMD791	0.00125867	0.00195398	0.00131891	0.00101783	0.00144314	0.00210499	0	0	0
Lysinibacillus_capsici	0.00404873	0.00193297	0.00348727	0.00235838	0.00209706	0.00149005	0.0244992	0.022783	0.0222605
Actinoplanes_sp.OR16	0.0018041	0.00193297	0.0020566	0.00213495	0.0023902	0.00319296	0.00428103	0.00441212	0.00487686
Vibrio_parahaemolyticus	0.00222366	0.00193297	0.00277194	0.00166328	0.00200686	0.00137179	0.00165373	0.000928866	0.00121921
Leishmania_major	0.00224463	0.00193297	0.00196718	0.00191153	0.00130784	0.00205769	0.000520125	0.000541839	0.000327746
Xylanimonas_allomyrinae	0.00258028	0.00193297	0.00377788	0.00225908	0.00288628	0.00248342	0.000373423	0.000516037	0.000301526
Jiangella_sp.DSM_45060	0.00178312	0.00193297	0.00172128	0.00136538	0.00164608	0.00212864	0.000186712	0.000206415	0.000144208
Acetobacter_aceti	0.000797159	0.00191196	0.000871819	0.0383546	0.0513216	0.0385521	0.00189379	0.00116108	0.00149452
Streptomyces_luteoverticillatus	0.00205583	0.00191196	0.00163187	0.00153915	0.00232255	0.00326392	0.0006935	0.000709551	0.000458844
Streptomyces_formicae	0.00222366	0.00191196	0.00152009	0.00213495	0.00313432	0.00380791	0.000666827	0.000722452	0.000734151
Citricoccus_sp.I39-566	0.00146845	0.00191196	0.00194483	0.0016881	0.00173628	0.00271993	0.000426769	0.000374127	0.000222867
Xylanimonas_cellulosilytica	0.00157334	0.00191196	0.00279429	0.0011916	0.00184902	0.00184482	0.000333414	0.000309622	0.000353966
Streptomonospora_nanhaiensis	0.00243343	0.00191196	0.00223543	0.00275558	0.00322451	0.0044938	0.000293404	0.000399929	0.000262197
Yinghuangia_sp.ASG_101	0.00155236	0.00191196	0.00194483	0.00151433	0.00205196	0.00215229	0	0.000154811	0
Stenotrophomonas_acidaminiphila	0.000860093	0.00191196	0.000447087	0.0003972	0.000766667	0.000567638	0	0.000464433	0.000327746
Enterobacter_sp.E20	0	0.00191196	0	0	0	0	0	0	0
Streptomyces_sp.KN37	0.00174116	0.00189095	0.00167657	0.0022839	0.00270588	0.00309836	0.000973568	0	0.00117989
Nitrosopumilus_oxyclinae	0.0021817	0.00189095	0.0015648	0.0021846	0.00155588	0.00158466	0.000626818	0.000541839	0.000498174
Streptomyces_cyaneogriseus	0.00136356	0.00189095	0.00165422	0.00206048	0.00376569	0.00361869	0.000586808	0.000709551	0.000891469
Streptomyces_sp.S8	0.00195094	0.00189095	0.00174364	0.00260663	0.00223235	0.00314566	0.000466779	0.00041283	0.000340856
Nakamurella_panacisegetis	0.00241246	0.00189095	0.00185541	0.00302865	0.00293137	0.00359504	0.000146702	0.000129009	0.000144208
Hemiselmis_andersenii	0.00127965	0.00189095	0.00201189	0	0.00218726	0.00182117	0	0.00098047	0.000655492
Microbacterium_sp.str.'China'	0	0.00189095	0.0030849	0	0	0	0	0	0
Fusarium_musae	0.00595772	0.00186994	0.00404613	0.0058587	0.00241275	0.00227055	0.00226721	0.00147071	0.0012061
Paracoccus_sp.S3-43	0.000545425	0.00186994	0.0012742	0.0003972	0.00103726	0.00290915	0.000866876	0.000683749	0.000498174
Aegicerativicinus_sediminis	0.00140552	0.00186994	0.00194483	0.00114195	0.00126275	0.00130084	0.000413433	0.000606343	0.000642382
Cronobacter_sakazakii	0.00297886	0.00186994	0.00426968	0.00094335	0.00728334	0.0281454	0.000400096	0.000309622	0
Streptomyces_subrutilus	0.00201388	0.00186994	0.00129655	0.00146468	0.00241275	0.00271993	0.000373423	0.000296721	0.000353966
Gordonia_terrae	0.0018041	0.00186994	0.00203424	0.00181223	0.00182647	0.00175022	0.000320077	0.000477334	0.000393295
Actinopolymorpha_singaporensis	0.00174116	0.00186994	0.00138597	0.00171293	0.00175882	0.00241246	0.000266731	0.000258018	0.000301526
Streptomyces_sp.WZ-12	0.00226561	0.00184893	0.00174364	0.00230873	0.00356275	0.00461206	0.00105359	0.000941767	0.000681711
Flavobacterium_sp.F-323	0.00148943	0.00184893	0.00138597	0.00181223	0.00200686	0.00236516	0.0006935	0.00069665	0.000616162
Aliivibrio_salmonicida	0.00125867	0.00184893	0.0015648	0.00101783	0.000631373	0.00113528	0.000560135	0.000619244	0.000498174
Corynebacterium_sp.sy039	0.0016153	0.00184893	0.00147539	0.00084405	0.00121765	0.00115893	0.000440106	0.000516037	0.000668602
Couchioplanes_caeruleus	0.00186703	0.00184893	0.00145303	0.00191153	0.00261569	0.00340583	0.000400096	0.000335424	0.000380185
Arsenicicoccus_sp.oral_taxon_190	0.00289495	0.00184893	0.00228014	0.00211013	0.00299902	0.00480127	0.000253394	0.000219316	0.000209757
Serinicoccus_marinus	0.00192996	0.00184893	0.00268252	0.00245768	0.0024353	0.00300375	0.000186712	0	0.000170428
Nocardioides_marinisabuli	0.00207681	0.00184893	0.00192247	0.00230873	0.00302157	0.0030274	0.000186712	0	0.000262197
Mycolicibacterium_arabiense	0.00190899	0.00184893	0.00125184	0.00206048	0.0023	0.00248342	0.000173375	0	0
Jatrophihabitans_sp.SB3-54	0.00184605	0.00184893	0.0015648	0.00183705	0.00196177	0.00274358	0	0	0
Micromonospora_sp.B006	0.00167823	0.00184893	0.00214602	0.0016881	0.00211961	0.00314566	0	0	0
Rhodococcus_ruber	0	0.00184893	0	0	0.00196177	0.00208134	0	0	0
Streptomyces_sp.P9-2B-2	0.00151041	0.00182792	0.00212366	0.00419543	0.00581765	0.00397347	0.00201382	0.00237377	0.00212379
Tessaracoccus_timonensis	0.0019929	0.00182792	0.00219072	0.00121643	0.00187157	0.00186848	0.00122696	0.00114818	0.00119299
Weissella_jogaejeotgali	0.00195094	0.00182792	0.00252604	0.00235838	0.00275098	0.00210499	0.00121363	0.00131589	0.00131098
Lelliottia_amnigena	0.00109085	0.00182792	0.000961236	0.00106748	0.000992157	0.00111162	0.00106692	0.00104497	0.00107501
Streptomyces_sp.XD-27	0.0016153	0.00182792	0.0020566	0.00201083	0.00335981	0.00350043	0.000973568	0.000903065	0.000852139
Streptomyces_xanthophaeus	0.00186703	0.00182792	0.00152009	0.0021846	0.00286373	0.00316931	0.000546798	0.000580541	0.000498174
Thermobispora_bispora	0.00188801	0.00182792	0.00143068	0.0020853	0.00178137	0.00253072	0.000293404	0.000154811	0.000157318
Phytohabitans_suffuscus	0.00253832	0.00182792	0.00250368	0.0020853	0.00277353	0.00392616	0	0.00028382	0.000196648
Micromonospora_sp.WMMD812	0.00148943	0.00182792	0.00131891	0.00181223	0.00207451	0.00217595	0	0	0
Stutzerimonas_balearica	0.00318864	0.00182792	0.000581212	0.0005958	0.00139804	0.00553447	0	0	0
Paucilactobacillus_hokkaidonensis	0.00222366	0.00180691	0.00212366	0.00260663	0.00241275	0.00234151	0.00157371	0.00154811	0.00178294
Streptomyces_sp.HSG2	0.00121672	0.00180691	0.00131891	0.001986	0.00232255	0.00345313	0.000813529	0.000954668	0.000891469
Humibacter_ginsenosidimutans	0.00167823	0.00180691	0.0018107	0.00265628	0.00270588	0.00324027	0.000280067	0.000361226	0.000262197
Tsukamurella_paurometabola	0.00211877	0.00180691	0.00158716	0.00193635	0.00245784	0.00319296	0.000280067	0.000374127	0
Hymenobacter_canadensis	0.00132161	0.00180691	0.00109536	0.0006951	0.00130784	0.000993367	0.000266731	0.000528938	0.000511284
Actinoplanes_missouriensis	0.00188801	0.00180691	0.00160951	0.00203565	0.00250294	0.00295645	0.000240058	0.000232217	0.000183538
Micromonospora_sp.WMMA2032	0.00136356	0.00180691	0.00163187	0.00163845	0.00202941	0.0022469	0	0	0
Sanguibacter_sp.HDW7	0.00136356	0.00180691	0.00109536	0.000620625	0.00108235	0.00354774	0	0.00014191	0.000222867
Pectobacterium_aroidearum	0.00209779	0.00178589	0.00223543	0.00354998	0.00356275	0.0029328	0.00113361	0	0
Flavobacterium_sp.N1719	0.00172019	0.00178589	0.00125184	0.0011916	0.000653922	0.00139544	0.00073351	0.000683749	0.000563723
Corynebacterium_terpenotabidum	0.00163627	0.00178589	0.00223543	0.00156398	0.00275098	0.00236516	0.000680164	0.000851461	0.000983238
Occultella_kanbiaonis	0.00153139	0.00178589	0.00198954	0.0014895	0.00157843	0.00191578	0.000333414	0.000322523	0.000380185
Kribbella_flavida	0.00224463	0.00178589	0.00187776	0.00270593	0.00306667	0.0044465	0.000240058	0.000374127	0
Thermobifida_halotolerans	0.00140552	0.00178589	0.00174364	0.00121643	0.00184902	0.00248342	0.000173375	0	0
Corynebacterium_suedekumii	0.00163627	0.00178589	0.00245898	0.00275558	0.00394608	0.0147349	0	0.000270919	0.000196648
Mycolicibacterium_chubuense	0.00209779	0.00178589	0.0020566	0.0022839	0.00266079	0.00378425	0	0.000245118	0
Mycolicibacterium_senegalense	0.00201388	0.00178589	0	0	0.00304412	0.00269628	0	0	0
Pantoea_sp.SM3640	0.00102792	0.00178589	0.0018107	0	0	0	0	0	0
Sphingobacterium_multivorum	0	0.00176488	0.00111772	0	0.0023	0.00335853	0.00169374	0.00212865	0.00232044
Legionella_waltersii	0.0018041	0.00176488	0.00172128	0.00186188	0.00133039	0.00149005	0.000906885	0.000735353	0.000681711
Neospora_caninum	0.00216072	0.00176488	0.00212366	0.0018867	0.0023	0.00241246	0.000746847	0.000580541	0.000668602
Melioribacter_roseus	0.00146845	0.00176488	0.00192247	0.00143985	0.0012402	0.00111162	0.000746847	0.000606343	0.000707931
Streptomyces_nitrosporeus	0.00184605	0.00176488	0.0018107	0.00191153	0.00245784	0.00373695	0.0006935	0.000645046	0.000458844
Enterococcus_gallinarum	0.000964982	0.00176488	0.00297313	0.00114195	0.0011951	0.000827806	0.000480116	0	0.000524393
Corynebacterium_breve	0.0014265	0.00176488	0.00165422	0.0011916	0.00155588	0.00127719	0.000400096	0.000683749	0.000550613
Swingsia_samuiensis	0.00157334	0.00174387	0.00178835	0.00235838	0.00281863	0.00210499	0.00120029	0.00126429	0.00157318
Amylolactobacillus_amylophilus	0.00123769	0.00174387	0.0012742	0.0008937	0.000789216	0.000520335	0.00112027	0.00118688	0.00115367
Rubinisphaera_brasiliensis	0.00220268	0.00174387	0.00219072	0.00352515	0.00299902	0	0.000626818	0.000877263	0.000563723
Streptomyces_halobius	0.00134258	0.00174387	0.00116242	0.00173775	0.00263824	0.00264898	0.000613481	0.000657947	0.000655492
Shinella_zoogloeoides	0.00144747	0.00174387	0.00125184	0.00114195	0.00142059	0.00113528	0.000546798	0.000786956	0
Pseudomonas_fluorescens	0.0016153	0.00174387	0.00149774	0.00156398	0.00128529	0.00201038	0.000480116	0.000374127	0.000288416
Streptomyces_rapamycinicus	0.000902049	0.00174387	0.00118478	0.00124125	0.00205196	0.00205769	0.000453443	0.000490235	0.000262197
Streptacidiphilus_sp.P02-A3a	0.00151041	0.00174387	0.00140832	0.00181223	0.00187157	0.00271993	0.000266731	0.000232217	0.000222867
Mycolicibacterium_neoaurum	0.00115378	0.00174387	0.00125184	0.00206048	0.00209706	0.0029328	0.000253394	0	0
Rhodococcus_sp.MTM3W5.2	0.00190899	0.00174387	0.00167657	0.00213495	0.00293137	0.00387886	0.000146702	0.000193514	0.000249087
Streptomyces_coelicolor	0.00270615	0.00174387	0.00433674	0.00270593	0.00193922	0.00354774	0	0.000915965	0.000904579
Nocardia_huaxiensis	0.0014265	0.00174387	0.00158716	0.00211013	0.00214216	0.00328757	0	0	0
Janibacter_indicus	0.00262223	0.00174387	0.00236956	0.00181223	0.0024353	0.00312201	0	0	0
Micromonospora_halotolerans	0.00182508	0.00174387	0.00190012	0.00156398	0.00162353	0.00203404	0	0.000258018	0
Nonomuraea_coxensis	0.00192996	0.00172286	0.00183305	0.00220943	0.00286373	0.0029328	0.000920222	0.000890164	0.000865249
Streptomyces_sp.SirexAA-E	0.00132161	0.00172286	0.00118478	0.0018867	0.00311177	0.00276724	0.000880212	0.000722452	0.000511284
Streptomyces_lunaelactis	0.00144747	0.00172286	0.00160951	0.00156398	0.00200686	0.00198673	0.000493452	0.000567641	0.000603052
Rathayibacter_sp.VKM_Ac-2804	0.00144747	0.00172286	0.00185541	0.00186188	0.00257059	0.00198673	0.00038676	0	0
Leucobacter_allii	0.00140552	0.00172286	0.00236956	0.0012909	0.00196177	0.00198673	0.000333414	0.000387028	0.000406405
Nocardioides_sambongensis	0.00176214	0.00172286	0.00158716	0.00186188	0.00218726	0.00286184	0.000200048	0	0
Brevundimonas_nasdae	0.00239148	0.00172286	0	0.00382305	0	0.00350043	0	0	0
Mycobacterium_sp.SMC-8	0.00239148	0.00172286	0.00212366	0.00223425	0.00223235	0.00269628	0	0	0
Micromonospora_echinofusca	0.0016153	0.00172286	0.0015648	0.00196118	0.00209706	0.00248342	0	0	0.000353966
Nakamurella_sp.PAMC28650	0.0019929	0.00172286	0.00169893	0.00193635	0.00173628	0.00309836	0	0	0
Mycobacterium_grossiae	0.00178312	0.00172286	0.00116242	0.00161363	0.00216471	0.00257802	0	0	0
Kitasatospora_sp.HUAS_3-15	0.0016153	0.00172286	0.00158716	0.00134055	0.00220981	0.00208134	0	0.000154811	0.000157318
Pulveribacter_suum	0	0.00172286	0	0	0.000360785	0.0014664	0	0	0
Streptomyces_sp.NA02950	0.00174116	0.00170185	0.0018107	0.00243285	0.00329216	0.00387886	0.000933558	0.00083856	0.000983238
Streptomyces_sp.SM18	0.00157334	0.00170185	0.00176599	0.00173775	0.00275098	0.0022942	0.000813529	0.000761154	0.000655492
Streptomyces_angustmyceticus	0.00197192	0.00170185	0.00198954	0.00250733	0.00302157	0.00380791	0.0006935	0.000593442	0.000406405
Nocardia_arthritidis	0.00165725	0.00170185	0.00145303	0.00156398	0.00216471	0.0022469	0.000600145	0.000670848	0.000642382
Bigelowiella_natans	0.00127965	0.00170185	0.00147539	0.00196118	0.00209706	0.00198673	0.000440106	0.00042573	0.000314636
Janibacter_sp.CX7	0.00151041	0.00170185	0.00225779	0.00203565	0.0023902	0.00248342	0.000240058	0.000477334	0
Tsukamurella_sp.PLM1	0.00144747	0.00170185	0.00131891	0.00211013	0.00193922	0.00250707	0.000226721	0.000245118	0.000170428
Streptomyces_qaidamensis	0.00151041	0.00170185	0.00178835	0.00193635	0.00184902	0.00276724	0	0.000232217	0.000196648
Oenococcus_kitaharae	0.00119574	0.00168084	0.00147539	0.00106748	0.00108235	0.000922412	0.00245392	0.00225766	0.00237288
Streptococcus_dysgalactiae	0.0027481	0.00168084	0.00219072	0.000868875	0.00101471	0.00130084	0.0019338	0.00205125	0.00157318
Streptomyces_aurantiacus	0.0014265	0.00168084	0.00192247	0.00151433	0.00261569	0.00300375	0.0012403	0.00132879	0.0010619
Cellulosimicrobium_sp.JZ28	0.00127965	0.00168084	0.00163187	0	0.00126275	0.000922412	0.00114694	0.00103207	0.000629272
Streptomyces_gilvosporeus	0.00138454	0.00168084	0.00143068	0.00166328	0.00268333	0.00264898	0.000986904	0.000967569	0.000852139
Sulfurovum_indicum	0.00136356	0.00168084	0.00172128	0.0010923	0.00126275	0.00122988	0.000653491	0.000645046	0.000550613
Streptomyces_genisteinicus	0.00182508	0.00168084	0.00169893	0.00153915	0.00223235	0.00295645	0.000640154	0.000761154	0.000511284
Brevundimonas_subvibrioides	0	0.00168084	0.00288371	0.00285488	0.0023902	0.00198673	0	0	0
Thermomonospora_curvata	0.00159432	0.00168084	0.00160951	0.00186188	0.00196177	0.00238881	0	0.00014191	0
Polymorphospora_rubra	0.00176214	0.00168084	0.00207895	0.00181223	0.00236765	0.00350043	0	0.000270919	0.000196648
Halalkalibacterium_halodurans	0.00151041	0.00165983	0.00194483	0.0010923	0.00164608	0.00127719	0.00618816	0.00623115	0.00627961
Leclercia_pneumoniae	0.000335646	0.00165983	0.00286135	0.0004965	0.0741638	0.00179752	0.00122696	0.00105788	0.000668602
Streptomyces_liangshanensis	0.00178312	0.00165983	0.00116242	0.0017874	0.00304412	0.00283819	0.000586808	0.00042573	0.000445734
Lactobacillus_iners	0.000881071	0.00165983	0.00152009	0.00111713	0.000947059	0.000685896	0.000493452	0.000399929	0.000642382
Antarcticibacterium_flavum	0.000944005	0.00165983	0.00136361	0.000993	0.000834314	0.00108797	0.000440106	0.000451532	0.000524393
Micromonospora_viridifaciens	0.00127965	0.00165983	0.00192247	0.00265628	0.00313432	0.00312201	0.000306741	0	0
Georgenia_faecalis	0.00159432	0.00165983	0.0018107	0.00124125	0.00254804	0.00276724	0.000146702	0.00028382	0
Rhizobium_leguminosarum	0.00341939	0.00165983	0.0025931	0.00263145	0.00444216	0.0044465	0	0	0
Kribbella_qitaiheensis	0.0016153	0.00165983	0.00138597	0.00136538	0.00160098	0.00238881	0	0	0.000144208
Heyndrickxia_oleronia	0.00109085	0.00163882	0.00158716	0.00121643	0.000518628	0.000614941	0.0238591	0.0225895	0.0228111
Micromonospora_purpureochromogenes	0.00146845	0.00163882	0.00145303	0.00191153	0.00209706	0.0037606	0.00170708	0.00125139	0.00158629
Streptomyces_sp.HU2014	0	0.00163882	0.00082711	0.00101783	0.0023451	0.00153735	0.00134699	0.00127719	0.00081281
Tessaracoccus_flavescens	0.00115378	0.00163882	0.00216837	0.00054615	0.00160098	0.00170291	0.00077352	0.000915965	0.000629272
Nonlabens_marinus	0.0018041	0.00163882	0.00187776	0.00131573	0.00117255	0.00113528	0.000680164	0.000709551	0.000576833
Streptomyces_anulatus	0.00283201	0.00163882	0.0018107	0.0027804	0.00369804	0.00368965	0.000600145	0.000490235	0.000367075
Streptomyces_sp.WMMC500	0.00184605	0.00163882	0.00149774	0.00181223	0.00232255	0.00319296	0.000573472	0.000786956	0.000537503
Microbacterium_sp.XT11	0.00130063	0.00163882	0.00223543	0.00124125	0.00202941	0.00203404	0.000533462	0.000606343	0.000668602
Mycolicibacterium_celeriflavum	0.00134258	0.00163882	0.0018107	0.00186188	0.00198431	0.00208134	0.000266731	0.000361226	0.000196648
Streptomyces_sp.A2-16	0.00102792	0.00163882	0.00160951	0.00166328	0.00254804	0.0029328	0.000266731	0.000270919	0.000367075
Rhodococcus_sp.W8901	0.00167823	0.00163882	0.00158716	0.00201083	0.00207451	0.00257802	0.000240058	0.00028382	0.000235977
Nocardia_tengchongensis	0.00167823	0.00163882	0.00183305	0.00186188	0.00245784	0.00335853	0	0	0
Mycolicibacterium_baixiangningiae	0.00178312	0.00163882	0.00114007	0.00153915	0.00248039	0.00243611	0	0	0
Dactylosporangium_vinaceum	0.00123769	0.00163882	0.00165422	0.0014895	0.00257059	0.00286184	0	0	0
Bradyrhizobium_diazoefficiens	0.000713248	0.00161781	0.00203424	0.0007944	0.00157843	0.00158466	0.00129365	0.00108368	0.00138964
Microbacterium_oleivorans	0.00209779	0.00161781	0.00152009	0.00106748	0.00166863	0.00262533	0.000613481	0.000322523	0.000353966
Micromonospora_sp.NBRC_110009	0.00222366	0.00161781	0.00165422	0.0018867	0.00254804	0.00390251	0.000600145	0.000348325	0
Streptomyces_griseochromogenes	0.0016153	0.00161781	0.00167657	0.001986	0.00290883	0.00241246	0.000560135	0.000864362	0.000498174
Streptomyces_antimycoticus	0.0021817	0.00161781	0.00154245	0.001986	0.00284118	0.00253072	0.000466779	0.000374127	0.000485064
Nocardioides_sp.S-1144	0.00111183	0.00161781	0.00136361	0.00121643	0.00151079	0.00201038	0.000200048	0.000167712	0.000222867
Actinoplanes_sichuanensis	0.0021817	0.00161781	0.00196718	0.001986	0.00279608	0.00352409	0.000160039	0.000193514	0.000235977
Ornithinimicrobium_ciconiae	0.00153139	0.00161781	0.00243662	0.0013902	0.00254804	0.00222325	0	0	0
Virgibacillus_pantothenticus	0.000923027	0.0015968	0.00131891	0.0006951	0	0.00089876	0.037409	0.0190676	0.0437082
Streptomyces_sp.VN1	0.00125867	0.0015968	0.00201189	0.0010923	0.0024353	0.00243611	0.00140034	0.000941767	0.000589943
Streptomyces_griseoviridis	0.00125867	0.0015968	0.00196718	0.00230873	0.00254804	0.00338218	0.000880212	0.000735353	0.000668602
Streptomyces_sp.ITFR-21	0.00127965	0.0015968	0.00120713	0.00161363	0.00279608	0.00281454	0.0006935	0.000928866	0.00076037
Gilliamella_sp.ESL0443	0.00172019	0.0015968	0.00172128	0.00124125	0.00115	0.00101702	0.000680164	0.000567641	0.000563723
Campylobacter_concisus	0.00151041	0.0015968	0.00163187	0.0012909	0.00135294	0.00115893	0.000600145	0.000606343	0.000550613
Reichenbachiella_carrageenanivorans	0.00148943	0.0015968	0.00138597	0.00084405	0.00103726	0.000851457	0.000573472	0.000477334	0.000642382
Streptococcus_sp.Marseille-Q6470	0.00155236	0.0015968	0.0015648	0.0010923	0.00108235	0.00127719	0.000520125	0.000567641	0.000537503
Streptomyces_fodineus	0.00172019	0.0015968	0.00185541	0.00163845	0.0022549	0.00248342	0.000280067	0.000503136	0.000419515
Jiangella_alkaliphila	0.00125867	0.0015968	0.00158716	0.00121643	0.00218726	0.00193943	0.000253394	0.000296721	0.000275307
Mycolicibacter_sp.MYC340	0.00174116	0.0015968	0.00149774	0.00131573	0.00220981	0.00262533	0.000213385	0	0.000222867
Kosakonia_sp.SMBL-WEM22	0.00205583	0.0015968	0.0033755	0.00044685	0.000744118	0.000851457	0.000186712	0.000232217	0.000262197
Luteimicrobium_xylanilyticum	0.00172019	0.0015968	0.00225779	0.0012909	0.00196177	0.001561	0.000173375	0.000270919	0.000327746
Mycolicibacterium_pulveris	0.00222366	0.0015968	0.00178835	0.00220943	0.00252549	0.00345313	0	0	0
Streptomyces_sp.M56	0.00111183	0.0015968	0.00203424	0.00136538	0.00275098	0.00253072	0	0	0
Nocardioides_sp.TF02-7	0.0016153	0.0015968	0.00147539	0.0012909	0.00187157	0.00158466	0	0	0
Paenarthrobacter_ureafaciens	0	0.0015968	0	0	0	0	0	0	0
Klebsiella_aerogenes	0.0105938	0.00157579	0.00952294	0.0013902	0.00175882	0.00203404	0.0182977	0.00103207	0.00138964
Kribbella_sp.CA-293567	0.00169921	0.00157579	0.0012742	0.00196118	0.0023902	0.00283819	0.0024806	0.00307042	0.00256953
Stenotrophomonas_sp.CW117	0	0.00157579	0.00129655	0.00131573	0.00153333	0	0.0022272	0.00325103	0.00309392
Dactylosporangium_roseum	0.00178312	0.00157579	0.00152009	0.00106748	0.00178137	0.00130084	0.000746847	0.000516037	0.000550613
Streptomyces_cinnabarinus	0.00169921	0.00157579	0.00169893	0.00196118	0.00257059	0.00281454	0.000640154	0.000799857	0.000589943
Streptomyces_roseicoloratus	0.00153139	0.00157579	0.00143068	0.00163845	0.00187157	0.00203404	0.000466779	0.000399929	0.000235977
Thermobifida_alba	0.00172019	0.00157579	0.00129655	0.0027804	0.00281863	0.00350043	0.000213385	0	0
Tomitella_gaofuii	0.00197192	0.00157579	0.00154245	0.00225908	0.0023902	0.00250707	0.000160039	0	0
Plantibacter_sp.PA-3-X8	0.00228659	0.00157579	0.00382259	0.00213495	0.00335981	0.00231786	0	0.000309622	0.000262197
Mycolicibacterium_gilvum	0.00148943	0.00157579	0.00120713	0.0017874	0.00193922	0.00290915	0	0	0
Micromonospora_sp.WMMD1155	0	0.00157579	0	0.00156398	0.00148824	0.00234151	0	0	0
Comamonas_aquatica	0.00121672	0.00155478	0.00100594	0.00193635	0.00196177	0.00255437	0.00232056	0.00201254	0.00144208
Staphylococcus_cohnii	0.0014265	0.00155478	0.00134126	0.0010923	0.000811765	0.000780502	0.000986904	0.00105788	0.00114056
Streptomyces_sp.WAC_01438	0.00228659	0.00155478	0.00194483	0.00250733	0.00288628	0.00402077	0.000893549	0.000709551	0.000603052
Streptomyces_sp.S465	0.00123769	0.00155478	0.00114007	0.00136538	0.00223235	0.00262533	0.000666827	0.00069665	0.000406405
Streptomyces_cynarae	0.00136356	0.00155478	0.00138597	0.0013902	0.00173628	0.00262533	0.000613481	0.000438631	0.000353966
Streptomyces_roseirectus	0.00157334	0.00155478	0.0018107	0.00220943	0.0023	0.00198673	0.000506789	0.000451532	0.000327746
Mycolicibacterium_rufum	0.00188801	0.00155478	0.00201189	0.00325208	0.00297647	0.00359504	0.000480116	0.000399929	0
Nocardioides_panacis	0.00165725	0.00155478	0.00178835	0.00243285	0.00220981	0.00307471	0.000186712	0.000296721	0.000170428
Micromonospora_carbonacea	0.00169921	0.00155478	0	0.00161363	0.00245784	0.00383156	0	0	0
Micromonospora_sp.WMMD882	0.00157334	0.00155478	0.00118478	0.0013902	0.00200686	0.00189213	0	0	0
Nocardioides_sp.Arc9.136	0.00125867	0.00155478	0.00125184	0.00106748	0.0023	0.00170291	0	0	0.000249087
Streptomyces_peucetius	0.00127965	0.00153377	0.00114007	0.00163845	0.00200686	0.00210499	0.000813529	0.000503136	0.000524393
Panacibacter_ginsenosidivorans	0.00213974	0.00153377	0.00216837	0.0016881	0.00164608	0.00170291	0.00073351	0.000786956	0.000550613
Microbacterium_sp.A18JL241	0.00123769	0.00153377	0.00174364	0.00116678	0.00115	0.00111162	0.00073351	0.00107078	0.000655492
Streptomyces_viridosporus	0.00138454	0.00153377	0.00122949	0.00211013	0.00299902	0.00385521	0.000493452	0.000735353	0.000550613
Alicyclobacillus_sp.TC	0.00104889	0.00153377	0.00154245	0.00111713	0.000879412	0.000851457	0.000480116	0.000645046	0.000589943
Propioniciclava_coleopterorum	0.00178312	0.00153377	0.00198954	0.0016881	0.00198431	0.00210499	0.000453443	0.00055474	0.000196648
Streptomyces_actuosus	0.00203485	0.00153377	0.00174364	0.00206048	0.00288628	0.00357139	0.000360087	0.000632145	0.000485064
Sanguibacter_sp.4.1	0.00140552	0.00153377	0.00172128	0.0018867	0.00263824	0.0121806	0.000360087	0.00042573	0.000485064
Nocardioides_sp.JS614	0.000860093	0.00153377	0.00138597	0.00131573	0.00160098	0.00227055	0.000253394	0	0
Gordonia_phthalatica	0.00157334	0.00153377	0.00167657	0.0014895	0.00191667	0.00165561	0.000240058	0.000309622	0.000222867
Nocardia_mangyaensis	0.00130063	0.00153377	0.00145303	0.00166328	0.00209706	0.00307471	0.000213385	0	0
Halomonas_sp.JS92-SW72	0.00155236	0.00153377	0.00143068	0.000993	0.00146569	0.00177387	0	0	0
Ralstonia_solanacearum	0.00222366	0.00151276	0.00203424	0.00171293	0.00223235	0.00170291	0.00376091	0.00305752	0.00313325
Oenococcus_oeni	0.00216072	0.00151276	0.0018107	0.00315278	0.00338235	0.00324027	0.00206716	0.00181903	0.00182227
Clostridium_estertheticum	0.00178312	0.00151276	0.0015648	0.00434438	0.0034049	0.0030274	0.00148036	0.00161262	0.00116678
Curtobacterium_sp.L6-1	0.00069227	0.00151276	0.00109536	0.000570975	0.0010598	0.000993367	0.00118695	0.00109658	0.00108812
Sphingobacterium_hotanense	0.000482491	0.00151276	0.000603567	0.0004965	0.000586275	0.00264898	0.0006935	0.00108368	0.000511284
Gloeothece_citriformis	0.0016153	0.00151276	0.00143068	0.00166328	0.0012402	0.00132449	0.000653491	0.000580541	0.000629272
Streptomyces_sp.SCSIO_ZS0520	0.00144747	0.00151276	0.00163187	0.0014895	0.00223235	0.0022942	0.000586808	0.000761154	0.000524393
Kingella_oralis	0.00117476	0.00151276	0.00178835	0.000968175	0.00112745	0.00106432	0.000533462	0.00041283	0.000603052
Streptomyces_sp.HUAS_14-6	0.00136356	0.00151276	0.00109536	0.00163845	0.00191667	0.00227055	0.000440106	0.000567641	0.000367075
Raineyella_sp.W15-4	0.0016153	0.00151276	0.00129655	0.00196118	0.00223235	0.0022469	0.000400096	0.000296721	0.000288416
Curtobacterium_sp.MCLR17_032	0.00123769	0.00151276	0.00167657	0.0008937	0.00130784	0.00137179	0.00034675	0.000374127	0.000734151
Actinoplanes_derwentensis	0.00155236	0.00151276	0.0015648	0.00181223	0.00214216	0.00208134	0.000240058	0.000309622	0.000183538
Modestobacter_sp.L9-4	0.00134258	0.00151276	0.00147539	0.00166328	0.00220981	0.00222325	0.000226721	0.000206415	0
Nocardioides_sp.cx-173	0.00117476	0.00151276	0.00136361	0.00134055	0.00166863	0.0021996	0.000173375	0.000245118	0
Rhizobium_sp.BT-175	0	0.00151276	0	0	0	0	0	0	0
Corynebacterium_amycolatum	0.00138454	0.00149175	0.000782401	0.00541185	0.00218726	0.00203404	0.00330746	0.00401219	0.00407716
Staphylococcus_condimenti	0.00480393	0.00149175	0.00257075	0.00315278	0.0224588	0.000756851	0.0016404	0.000825659	0.00078659
Zunongwangia_sp.SCSIO_43204	0.00153139	0.00149175	0.00210131	0.00151433	0.00139804	0.00111162	0.000906885	0.000761154	0.00076037
Streptomyces_sp.BHT-5-2	0.00144747	0.00149175	0.0015648	0.0023832	0.00257059	0.00345313	0.000760183	0.000825659	0.00078659
Plasmodium_vivax	0.00213974	0.00149175	0.00147539	0.00215978	0.00128529	0.00160831	0.000746847	0.000722452	0.000589943
Plasmodium_knowlesi	0.00134258	0.00149175	0.00118478	0.00106748	0.0010598	0.000709548	0.0006935	0.000516037	0.000471954
Limosilactobacillus_panis	0.00109085	0.00149175	0.00152009	0.0014895	0.000676471	0.00139544	0.000600145	0.000774055	0.00119299
Flavobacterium_psychrophilum	0.00201388	0.00149175	0.00158716	0.00203565	0.000947059	0.000993367	0.000493452	0.00069665	0.000642382
Mycolicibacterium_litorale	0.00167823	0.00149175	0.0012742	0.00186188	0.00214216	0.00288549	0.000333414	0	0
Streptacidiphilus_sp.PB12-B1b	0.00184605	0.00149175	0.00165422	0.00196118	0.00182647	0.00316931	0.000266731	0.000258018	0.000209757
Nocardioides_pantholopis	0.00138454	0.00149175	0.00129655	0.00114195	0.00166863	0.00163196	0.000226721	0.000258018	0
Dietzia_timorensis	0.00258028	0.00149175	0.00165422	0.0024825	0.00270588	0.00345313	0.000200048	0.000361226	0
Microterricola_viridarii	0.00100694	0.00149175	0.00145303	0.00136538	0.00160098	0.00175022	0.000173375	0.000180613	0.000183538
Rhodococcus_sp.p52	0.00148943	0.00149175	0.00131891	0.0028797	0.00211961	0.00333487	0	0	0
Actinoplanes_teichomyceticus	0.00104889	0.00149175	0.00138597	0.00171293	0.00142059	0.00201038	0	0	0
Brasilonema_sennae	0.00104889	0.00147074	0.00194483	0.00151433	0.000856863	0.000875109	0.000680164	0.000761154	0.000681711
Acinetobacter_sp.ESL0695	0.00178312	0.00147074	0.00174364	0.0010923	0.00133039	0.000969715	0.000626818	0.00055474	0.000603052
Cupriavidus_taiwanensis	0.00148943	0.00147074	0.000692984	0.000968175	0.00144314	0.00179752	0.00034675	0	0
Kocuria_turfanensis	0.0018041	0.00147074	0.00145303	0.0014895	0.00193922	0.00283819	0.000333414	0.000232217	0.000262197
Barrientosiimonas_endolithica	0.00201388	0.00147074	0.00219072	0.00161363	0.00214216	0.00286184	0.000293404	0.000374127	0.000406405
Dietzia_sp.B32	0.0016153	0.00147074	0.00187776	0.00275558	0.00322451	0.00404442	0	0	0.000275307
Nocardioides_daphniae	0.00182508	0.00147074	0.00131891	0.00193635	0.00214216	0.00243611	0	0	0
Pseudomonas_fulva	0.00123769	0.00147074	0.000804756	0.00171293	0.00288628	0.00586559	0	0	0
Mycobacterium_sp.ITM-2016-00317	0.00144747	0.00147074	0.00138597	0.00143985	0.0012402	0.00217595	0	0	0
Providencia_rettgeri	0.00174116	0.00144973	0.00129655	0.00302865	0.00347255	0.00208134	0.00158705	0.0014062	0.00157318
Streptomyces_gobiensis	0.00159432	0.00144973	0.00165422	0.0015888	0.00257059	0.00260167	0.00101358	0.00125139	0.000852139
Lacticaseibacillus_sp.KACC_23028	0.00205583	0.00144973	0.00196718	0.00849015	0.00685491	0.00763946	0.000986904	0.000941767	0.000943908
Streptomyces_sp.Rer75	0.00115378	0.00144973	0.00129655	0.00141503	0.00178137	0.00177387	0.000786856	0.000683749	0.000589943
uncultured_Desulfobulbus_sp.	0.00186703	0.00144973	0.00185541	0.00201083	0.0012402	0.00122988	0.00077352	0.000670848	0.000524393
Streptomyces_antibioticus	0.00148943	0.00144973	0.00138597	0.00141503	0.00236765	0.00210499	0.00077352	0.000657947	0.000681711
Draconibacterium_halophilum	0.00132161	0.00144973	0.00163187	0.000819225	0.00117255	0.000851457	0.000573472	0.000335424	0.000498174
Shewanella_baltica	0.00213974	0.00144973	0.00210131	0.00094335	0.0012402	0.00144275	0.000560135	0.000361226	0
Streptomyces_drozdowiczii	0.000755204	0.00144973	0.00114007	0.00106748	0.00169118	0.00300375	0.000546798	0.000619244	0.000445734
Vibrio_metschnikovii	0.00132161	0.00144973	0.00203424	0.0010923	0.00128529	0.00115893	0.000520125	0.000541839	0.000498174
Streptomyces_sp.MBT27	0.00151041	0.00144973	0.00145303	0.00203565	0.00259314	0.00331122	0.000453443	0.000722452	0.000537503
Mycobacterium_marseillense	0.00172019	0.00144973	0.00178835	0.0014895	0.00128529	0.00198673	0	0	0
Nocardioides_faecalis	0.00119574	0.00144973	0.00116242	0.00143985	0.00144314	0.00193943	0	0	0.000196648
Epidermidibacterium_keratini	0.00123769	0.00144973	0.00131891	0.0012909	0.00184902	0.0030274	0	0.000167712	0
Variovorax_sp.PAMC26660	0.000545425	0.00144973	0	0	0.000721569	0.000827806	0	0	0
Wolbachia_endosymbiont_of_Oedothorax_gibbosus	0	0.00144973	0	0	0	0	0	0	0
Buchnera_aphidicola	0.00234952	0.00142872	0.00297313	0.0040713	0.00311177	0.00295645	0.00266731	0.00403799	0.00230733
Blattabacterium_cuenoti	0.00268517	0.00142872	0.00241427	0.00501465	0.00342745	0.00300375	0.00176042	0.00159971	0.00111434
Pseudomonas_poae	0.00207681	0.00142872	0.00321902	0.00101783	0.000811765	0.00212864	0.00104025	0.000683749	0.000629272
Streptomyces_griseocarneus	0.00104889	0.00142872	0.00134126	0.00116678	0.00232255	0.00177387	0.0006935	0.000503136	0.000603052
Streptomyces_spectabilis	0.00174116	0.00142872	0.0018107	0.00235838	0.00257059	0.003666	0.000653491	0.000528938	0.000393295
Pseudomonas_oryzihabitans	0.00719541	0.00142872	0.00160951	0.00136538	0.00205196	0.00153735	0.000626818	0.000219316	0
Streptomyces_longhuiensis	0.00188801	0.00142872	0.00192247	0.0022839	0.00293137	0.00342948	0.000613481	0.000593442	0.000419515
Streptomyces_aquilus	0.00178312	0.00142872	0.00169893	0.00191153	0.00252549	0.00295645	0.000360087	0.000335424	0.000340856
Actinacidiphila_bryophytorum	0.00207681	0.00142872	0.00187776	0.0020853	0.00277353	0.00245977	0.000293404	0.000296721	0.000222867
Tsukamurella_pulmonis	0.00148943	0.00142872	0.0012742	0.00173775	0.00157843	0.0030274	0	0	0
Caldibacillus_thermoamylovorans	0.00169921	0.00140771	0.00145303	0.000422025	0.00047353	0.000283819	0.0258462	0.0189257	0.023034
Paenibacillus_sp.481	0.00134258	0.00140771	0.00122949	0.000422025	0.000563726	0.00044938	0.0247393	0.024873	0.0251578
Streptomyces_sp.Go40/10	0.00148943	0.00140771	0.00143068	0.00114195	0.00144314	0.00160831	0.00613481	0.00732772	0.00726285
Levilactobacillus_koreensis	0.000608359	0.00140771	0.00364376	0.00960728	0.00897452	0.0168399	0.00108026	0.00166422	0.00114056
Micrococcus_yunnanensis	0.00136356	0.00140771	0.00163187	0.0011916	0	0.00134814	0.000746847	0	0
Pseudomonas_alkylphenolica	0.00127965	0.00140771	0.00147539	0.000769575	0.000856863	0.00113528	0.000613481	0.000528938	0.000393295
Proteus_terrae	0.000566403	0.00140771	0.00116242	0.00151433	0.00115	0.000638593	0.000533462	0	0.000471954
Bacteroides_thetaiotaomicron	0.00130063	0.00140771	0.00107301	0.0021846	0.00196177	0.00132449	0.000333414	0.000245118	0.000288416
Curtobacterium_sp.TC1	0.00335646	0.00140771	0.00310725	0.0024825	0.00394608	0.0014191	0.000280067	0	0
Streptomyces_graminofaciens	0.00127965	0.00140771	0.00120713	0.00136538	0.00126275	0.00191578	0.000266731	0.000361226	0.000498174
Beutenbergia_cavernae	0.00115378	0.00140771	0.00145303	0.00104265	0.00160098	0.00179752	0.000240058	0.000219316	0.000222867
Bacteroides_cellulosilyticus	0	0.00140771	0.000760047	0.0004965	0	0	0.000240058	0	0
Micromonospora_terminaliae	0.00157334	0.00140771	0.00221308	0.00181223	0.00223235	0.00264898	0	0	0.000367075
Nocardioides_sp.HDW12B	0.00140552	0.00140771	0.00152009	0.00161363	0.00214216	0.00257802	0	0.000180613	0
Rhodococcus_erythropolis	0.00130063	0.00140771	0	0.00136538	0.00205196	0	0	0	0
Staphylococcus_haemolyticus	0.00207681	0.00138669	0.00221308	0.00176258	0.00166863	0.00111162	0.00157371	0.00224476	0.00216312
Pseudoalteromonas_sp.Xi13	0.00268517	0.00138669	0.00196718	0.00196118	0.00196177	0.00153735	0.00102691	0.000799857	0.000537503
Listeria_grayi	0.00132161	0.00138669	0.00212366	0.00121643	0.000676471	0.000993367	0.000946895	0.00105788	0.000865249
Algoriphagus_sanaruensis	0.00115378	0.00138669	0.00143068	0.0008937	0.00115	0.00101702	0.000706837	0.00041283	0.000603052
Sphingomonas_morindae	0.000881071	0.00138669	0.000894173	0.000620625	0.000631373	0.000922412	0.000640154	0.000619244	0.000340856
Erysipelothrix_larvae	0.00146845	0.00138669	0.00145303	0.0008937	0.000834314	0.00104067	0.000493452	0.000464433	0.000655492
uncultured_Vibrio_sp.	0.00121672	0.00138669	0.00143068	0	0.00101471	0.00184482	0.000466779	0.000503136	0.000393295
Nocardia_yamanashiensis	0.00203485	0.00138669	0.00214602	0.00193635	0.00245784	0.00328757	0.00038676	0.000167712	0.000209757
Streptomyces_sp.ST1015	0.00163627	0.00138669	0.00192247	0.00203565	0.00236765	0.00274358	0.000373423	0.000541839	0.000419515
Mycolicibacterium_fallax	0.00111183	0.00138669	0.00134126	0.00206048	0.0023	0.00295645	0.000266731	0.000270919	0.000367075
Rathayibacter_festucae	0.00144747	0.00138669	0.00214602	0.00196118	0.00252549	0.00324027	0.000240058	0.00055474	0.000209757
Corynebacterium_frankenforstense	0.00153139	0.00138669	0.00131891	0.00146468	0.00142059	0.00172657	0.000213385	0.000129009	0.000131098
Agrococcus_jejuensis	0.00113281	0.00138669	0.00145303	0.00084405	0.00157843	0.00158466	0.000186712	0.000309622	0
Nocardioides_rotundus	0.00132161	0.00138669	0.00120713	0.00134055	0.00166863	0.00196308	0.000160039	0	0.000183538
Intrasporangium_calvum	0.00123769	0.00138669	0.00118478	0.00166328	0.00200686	0.00236516	0.000146702	0.000154811	0.000144208
Myxococcus_xanthus	0	0.00138669	0	0.0022839	0	0	0	0	0
Mycolicibacterium_poriferae	0.00159432	0.00138669	0.00185541	0.00186188	0.00166863	0.00269628	0	0.000232217	0.000288416
Mycolicibacterium_fortuitum	0.000671292	0.00138669	0.00105065	0.00121643	0.00115	0.00631497	0	0	0
Ornithinimicrobium_cryptoxanthini	0.00117476	0.00138669	0.00239191	0.0011916	0.00220981	0.00184482	0	0	0
Enterococcus_sp.M190262	0.00123769	0.00138669	0.000737693	0.00104265	0.00144314	0.00120623	0	0	0
Leifsonia_sp.ZF2019	0.00125867	0.00138669	0.00129655	0.00101783	0.00135294	0.00177387	0	0	0.000275307
Sphingobacterium_sp.WM	0.00155236	0.00136568	0.00138597	0.000918525	0.000518628	0.000614941	0.00185378	0.00250278	0.000839029
Streptomyces_sp.DSM_40868	0.00186703	0.00136568	0.00172128	0.0017874	0.00313432	0.00316931	0.00112027	0.00116108	0.00081281
[Clostridium]_scindens	0.00127965	0.00136568	0.00131891	0.00074475	0.000856863	0.000875109	0.000800193	0.000890164	0.00103568
Aeromonas_caviae	0.00115378	0.00136568	0	0	0	0	0.000786856	0	0
Pseudopedobacter_saltans	0.00130063	0.00136568	0.00158716	0.000868875	0.00092451	0.000425729	0.00073351	0.000786956	0.000629272
Streptomyces_sp.VNUA116	0.0014265	0.00136568	0.00147539	0.00136538	0.00191667	0.00217595	0.0006935	0.000528938	0.000642382
Thalassolituus_oleivorans	0.00123769	0.00136568	0.0012742	0.0007944	0.000947059	0.000756851	0.000466779	0.000477334	0.000603052
Streptomyces_sp.S4.7	0.00151041	0.00136568	0.00122949	0.0015888	0.00202941	0.00191578	0.000413433	0.00042573	0.000353966
Babesia_microti	0.0016153	0.00136568	0.00147539	0.00153915	0.00187157	0.00191578	0.000413433	0.00042573	0.000327746
Streptomyces_sp.HUAS_15-9	0.00113281	0.00136568	0.00122949	0.00143985	0.00196177	0.00241246	0.000400096	0.000361226	0.000301526
Streptomyces_incarnatus	0.000860093	0.00136568	0.000916527	0.00104265	0.00160098	0.00201038	0.000400096	0.000451532	0.000288416
Streptomyces_sp.ITFR-16	0.00165725	0.00136568	0.00149774	0.001986	0.00236765	0.00276724	0.000333414	0.000399929	0.000288416
Nocardioides_anomalus	0.00106987	0.00136568	0.0012742	0.0011916	0.00171373	0.00189213	0.000253394	0.00014191	0
Frischella_perrara	0.00127965	0.00136568	0.00129655	0.0014895	0.0012402	0.00137179	0.000240058	0.000270919	0
Rhodococcus_sp.Z13	0.00153139	0.00136568	0.00125184	0.00161363	0.00171373	0.00227055	0.000160039	0.000180613	0
Mycolicibacterium_sp.MU0050	0.00172019	0.00136568	0.00138597	0.0016881	0.00205196	0.00314566	0	0	0
Nocardia_sp.CS682	0.00106987	0.00136568	0.00158716	0.0015888	0.00223235	0.00253072	0	0.000232217	0
Mycolicibacterium_insubricum	0.00163627	0.00136568	0.00116242	0.00156398	0.00180392	0.00243611	0	0	0
Mycolicibacterium_madagascariense	0.00115378	0.00136568	0.00122949	0.00131573	0.00142059	0.00196308	0	0	0
Streptomyces_globosus	0.00111183	0.00136568	0.00125184	0.00124125	0.00153333	0.00196308	0	0	0
Skermanella_sp.TT6	0.00209779	0.00136568	0.00122949	0.00104265	0.000969608	0.00144275	0	0	0
Pseudoxanthomonas_mexicana	0.00125867	0.00136568	0.000894173	0	0.00092451	0.00132449	0	0	0
Helicobacter_pylori	0.00209779	0.00134467	0.00158716	0.00253215	0.00207451	0.00132449	0.00101358	0.00109658	0.000865249
Kitasatospora_sp.YST-16	0.00138454	0.00134467	0.00105065	0.00121643	0.00142059	0.00215229	0.000986904	0.0014062	0.00123232
Thalassobacter_stenotrophicus	0.00163627	0.00134467	0.00122949	0.0012909	0.00092451	0.000851457	0.000586808	0.000580541	0.000616162
Tabrizicola_piscis	0.00138454	0.00134467	0.00098359	0.000719925	0.000856863	0.000756851	0.000573472	0.000593442	0.000432625
Microbacterium_sp.No.7	0.00123769	0.00134467	0.00198954	0.0006951	0.00142059	0.00108797	0.000520125	0.000516037	0.000537503
Corynebacterium_provencense	0.00117476	0.00134467	0.000938882	0.00101783	0.0011951	0.001561	0.000466779	0.000387028	0.000485064
Streptomyces_sp.Go-475	0.00111183	0.00134467	0.00111772	0.00101783	0.00155588	0.00184482	0.000453443	0.000361226	0.000301526
Prevotella_melaninogenica	0.00258028	0.00134467	0.00183305	0.00409613	0.00317941	0.00175022	0.000373423	0.000490235	0.000340856
Streptomyces_cyaneochromogenes	0.000650314	0.00134467	0.00098359	0.0004965	0.00101471	0.00160831	0.000320077	0.000335424	0.000314636
Pengzhenrongella_sicca	0.00111183	0.00134467	0.00147539	0.00126608	0.00153333	0.00175022	0.000306741	0.000232217	0.000327746
Cellulomonas_flavigena	0.00113281	0.00134467	0.00118478	0.000993	0.00148824	0.00184482	0.000213385	0.000374127	0.000340856
Mycobacterium_sp.SMC-2	0.00195094	0.00134467	0.00163187	0.0013902	0.00187157	0.00248342	0.000186712	0.000258018	0
Mycolicibacterium_vaccae	0.00138454	0.00134467	0.00134126	0.00213495	0.00191667	0.00316931	0	0	0
Skermania_piniformis	0.00155236	0.00134467	0.00105065	0.0017874	0.00180392	0.0022469	0	0.000154811	0.000131098
Raineyella_sp.LH-20	0.00134258	0.00134467	0.00134126	0.0015888	0.00126275	0.00222325	0	0	0
Melaminivora_jejuensis	0.000650314	0.00134467	0.000447087	0.00153915	0.00410392	0.00227055	0	0	0
Pannonibacter_phragmitetus	0.00123769	0.00134467	0.00111772	0.00124125	0.00133039	0.000827806	0	0	0
Micromonospora_sp.WMMD987	0.00121672	0.00134467	0.00172128	0.00106748	0.00175882	0.0014664	0	0	0
Bacillus_mycoides	0.00209779	0.00132366	0.00187776	0.0022839	0.00211961	0.00163196	0.00453443	0.00332844	0.00723663
Anabaena_cylindrica	0.000461513	0.00132366	0.00109536	0.000993	0.0011951	0.00104067	0.00305407	0.00356065	0.00321191
Fructilactobacillus_lindneri	0.00190899	0.00132366	0.00207895	0.00295418	0.0024353	0.00227055	0.00230722	0.0013675	0.00182227
Bacillus_halotolerans	0.0031257	0.00132366	0.00225779	0.0024825	0.00175882	0.0014664	0.00210717	0.00210285	0.00287105
Pseudomonas_coleopterorum	0.00165725	0.00132366	0.00212366	0.00156398	0.0023451	0.00234151	0.000853539	0.001432	0.000655492
Malaciobacter_mytili	0.00375504	0.00132366	0.00348727	0.00709995	0.00701275	0.00394982	0.0006935	0.000322523	0.000262197
Streptomyces_sp.NA04227	0.00104889	0.00132366	0.00120713	0.00156398	0.00223235	0.00271993	0.000573472	0.000683749	0.000681711
Photobacterium_sanguinicancri	0.00130063	0.00132366	0.00122949	0.0010923	0.00115	0.00104067	0.000560135	0.000722452	0.000511284
Streptomyces_sp.CdTB01	0.000860093	0.00132366	0.000849464	0.00131573	0.00166863	0.00165561	0.000413433	0.000593442	0.000340856
Kocuria_flava	0.00130063	0.00132366	0.00147539	0.0010923	0.00198431	0.00288549	0.000413433	0.000348325	0.000498174
Pseudomonas_orientalis	0.00878973	0.00132366	0.00134126	0.0017874	0.00329216	0.0022469	0.000280067	0.000451532	0.000288416
Pseudorhizobium_flavum	0.000797159	0.00132366	0.00183305	0.000570975	0.00117255	0.00108797	0.000253394	0.000245118	0
Blastococcus_saxobsidens	0.00117476	0.00132366	0.000961236	0.0013902	0.00169118	0.00227055	0.000146702	0.000154811	0.000144208
Microlunatus_phosphovorus	0.00136356	0.00132366	0.00143068	0.00136538	0.00182647	0.00238881	0.000146702	0.00014191	0
Streptomyces_sp.WP-1	0.00151041	0.00132366	0.00190012	0.0014895	0.00263824	0.00217595	0	0	0
Luteimonas_sp.JM171	0.00069227	0.00132366	0.00353198	0	0.000563726	0.00044938	0	0	0
Bradyrhizobium_sp.170	0.00213974	0.00130265	0.00210131	0.00124125	0.00137549	0.00106432	0.00237391	0.00157391	0.00148141
Vibrio_cholerae	0.00130063	0.00130265	0.00198954	0.0021846	0.00331471	0.0021996	0.00234723	0.00107078	0
Streptomyces_sp.BB1-1-1	0.00188801	0.00130265	0.00158716	0.00173775	0.00290883	0.00267263	0.00146702	0.0014191	0.00104879
Streptomyces_coralus	0.00098596	0.00130265	0.00176599	0.0020853	0.00365294	0.00354774	0.000853539	0.000722452	0.000367075
Streptomyces_sp.Alt3	0.00138454	0.00130265	0.00109536	0.0012909	0.00166863	0.00267263	0.00077352	0.000645046	0.000485064
Streptomyces_cyanogenus	0.00155236	0.00130265	0.00190012	0.00166328	0.00169118	0.00196308	0.000640154	0.00042573	0.000327746
Cellulosilyticum_sp.WCF-2	0.00146845	0.00130265	0.00120713	0.0010923	0.00103726	0.000567638	0.000533462	0.000645046	0.000655492
Streptomyces_sp.HUAS_CB01	0.00104889	0.00130265	0.00122949	0.00186188	0.00232255	0.00243611	0.00034675	0.000438631	0.000367075
Streptomyces_sp.HUAS_31	0.00119574	0.00130265	0.000782401	0.00094335	0.0011049	0.00165561	0.000293404	0.000399929	0.000576833
Pseudomonas_sp.MTM4	0.00111183	0.00130265	0.000692984	0.0011916	0.000405883	0.000685896	0.000266731	0	0.000144208
Corynebacterium_cyclohexanicum	0.00146845	0.00130265	0.00149774	0.00176258	0.00220981	0.00236516	0.000226721	0.000322523	0.000262197
Dietzia_psychralcaliphila	0.00201388	0.00130265	0.00187776	0.00253215	0.00293137	0.00300375	0.000200048	0.000245118	0.000314636
Pedococcus_dokdonensis	0.00138454	0.00130265	0.00178835	0.001986	0.00209706	0.00340583	0.000160039	0.000167712	0
Miniimonas_sp.S16	0.000902049	0.00130265	0.00147539	0.0007944	0.00112745	0.0014664	0.000146702	0.000154811	0.000209757
Dietzia_lutea	0.00186703	0.00130265	0.00109536	0.00292935	0.0045549	0.00416268	0	0	0
Micromonospora_auratinigra	0.00148943	0.00130265	0.00160951	0.00151433	0.00223235	0.00290915	0	0.000309622	0
Plantibacter_sp.M259	0.00136356	0.00130265	0.00147539	0.00094335	0.00146569	0.00137179	0	0.00028382	0
Solwaraspora_sp.WMMA2056	0.000755204	0.00130265	0.000692984	0.0005958	0.0011951	0.00160831	0	0	0
Sphingomonas_aerolata	0.00136356	0.00128164	0.00129655	0.00215978	0.00146569	0.00175022	0.00200048	0.00167712	0.00175672
Comamonas_testosteroni	0.00111183	0.00128164	0.00067063	0.0018867	0.00169118	0.00203404	0.00112027	0.00199964	0.00153385
Mycolicibacter_sp.MU0102	0.0016153	0.00128164	0.00107301	0.00094335	0.00103726	0.00125353	0.00108026	0.00104497	0.000904579
Streptomyces_spongiicola	0.00100694	0.00128164	0.00105065	0.00101783	0.00245784	0.00324027	0.000560135	0.000722452	0.000655492
Gordonia_sp.PP30	0.00102792	0.00128164	0.000938882	0.00111713	0.0012402	0.00158466	0.000533462	0.000490235	0.000694821
Microlunatus_soli	0.00165725	0.00128164	0.00190012	0.00126608	0.00155588	0.00205769	0.000253394	0.000503136	0.000353966
Tupanvirus_soda_lake	0.00190899	0.00128164	0.00158716	0.0018867	0.00173628	0.0015137	0.000240058	0	0
Rhodococcus_triatomae	0.00106987	0.00128164	0.00120713	0.00146468	0.00191667	0.00234151	0.000213385	0.000232217	0.000170428
Staphylococcus_sp.IVB6181	0.00169921	0.00128164	0.0010283	0.00151433	0.00153333	0.00101702	0.000186712	0.000374127	0.000485064
Cellulomonas_sp.Y8	0.00104889	0.00128164	0.00183305	0.0013902	0.00205196	0.00241246	0.000186712	0.000335424	0.000249087
Micromonospora_endophytica	0.00106987	0.00128164	0.000804756	0.00114195	0.00187157	0.00189213	0.000186712	0.000206415	0
Leifsonia_shinshuensis	0.00100694	0.00128164	0.00109536	0.0008937	0.000947059	0.000993367	0.000186712	0.000258018	0.000183538
Streptomyces_auratus	0.00117476	0.00128164	0.00111772	0.00134055	0.0011951	0.00149005	0	0.000206415	0.000262197
Lysobacter_luteus	0.00106987	0.00128164	0.000715338	0.000719925	0.000631373	0.00108797	0	0	0
Solwaraspora_sp.WMMD937	0.000419558	0.00128164	0.000760047	0.000719925	0.000947059	0.00122988	0	0	0
Luteimonas_sp.MC1825	0.000587381	0.00128164	0.000581212	0.000372375	0.000789216	0.000567638	0	0.000270919	0.000235977
Streptomyces_violaceoruber	0.00155236	0.00128164	0.00138597	0	0.00184902	0.00186848	0	0	0.000747261
Streptomyces_sp.AgN23	0.00123769	0.00128164	0.00098359	0	0.0011951	0.00149005	0	0	0
Paenibacillus_polymyxa	0.00115378	0.00126063	0.000625921	0.000471675	0.000766667	0.000804154	0.0243259	0.0255825	0.0250267
Mesobacillus_jeotgali	0.00155236	0.00126063	0.00167657	0.00211013	0.00164608	0.00163196	0.00852205	0.00854041	0.00912445
Bradyrhizobium_japonicum	0.000755204	0.00126063	0.00082711	0.00101783	0.00112745	0.00111162	0.000973568	0.00055474	0
Hujiaoplasma_nucleasis	0.00098596	0.00126063	0.000961236	0.000769575	0.00092451	0.000804154	0.000653491	0.00042573	0.000485064
Cellulomonas_sp.ES6	0.00163627	0.00126063	0.00185541	0.00104265	0.00139804	0.00118258	0.000613481	0.000490235	0.000524393
Francisella_sp.LA112445	0.00136356	0.00126063	0.00134126	0.00121643	0.000811765	0.00115893	0.000586808	0.000528938	0.000668602
Nitratiruptor_sp.YY09-18	0.00174116	0.00126063	0.00131891	0.000868875	0.000969608	0.00111162	0.000586808	0.00055474	0.000498174
Microbacterium_sp.YJN-G	0.0016153	0.00126063	0.00165422	0.00126608	0.00135294	0.0014664	0.000520125	0.000490235	0.000537503
Streptomyces_ficellus	0.00113281	0.00126063	0.00122949	0.00131573	0.00171373	0.00175022	0.000480116	0.000464433	0.000249087
Microbacterium_luteum	0.00119574	0.00126063	0.00165422	0.0013902	0.00142059	0.00184482	0.00038676	0.000167712	0.000222867
Salinispora_tropica	0.000629336	0.00126063	0.000894173	0.000719925	0.000676471	0.00111162	0.00038676	0.000451532	0.000485064
Dermacoccus_sp.PAMC28757	0.00138454	0.00126063	0.00160951	0.00134055	0.00164608	0.00175022	0.000280067	0.000232217	0.000209757
Nocardia_yunnanensis	0.00113281	0.00126063	0.00111772	0.00136538	0.00162353	0.00227055	0.000253394	0.000167712	0
Kitasatospora_sp.CM_4170	0.00165725	0.00126063	0.0015648	0.00136538	0.00220981	0.00267263	0.000186712	0.00028382	0
Paracoccus_sp.MC1862	0.00138454	0.00126063	0.00147539	0.00156398	0.00214216	0.00570003	0.000173375	0.000245118	0.000157318
Corynebacterium_sphenisci	0.00117476	0.00126063	0.00147539	0.00143985	0.0022549	0.00271993	0.000160039	0.000193514	0
Nocardioides_sp.JQ2195	0.00169921	0.00126063	0.00143068	0.00201083	0.00171373	0.00201038	0.000146702	0.000154811	0
Chryseobacterium_gleum	0.00197192	0.00126063	0.00160951	0.00362445	0.00311177	0.00269628	0	0	0
Mycobacterium_branderi	0.000797159	0.00126063	0.00120713	0.00171293	0.00164608	0.00172657	0	0	0
Nocardioides_sp.LMS-CY	0.000944005	0.00126063	0.00114007	0.00114195	0.00162353	0.00191578	0	0.000167712	0
Micrococcus_terreus	0.000860093	0.00126063	0.00136361	0.00111713	0.00139804	0.00175022	0	0.000245118	0
Micromonospora_sp.WMMD1076	0.000902049	0.00126063	0.00185541	0.00106748	0.00135294	0.00208134	0	0	0
Microbacterium_sp.PAMC22086	0.00232854	0.00126063	0.00185541	0	0	0.00167926	0	0	0
Citrobacter_sedlakii	0.000713248	0.00126063	0	0	0.00245784	0	0	0	0
Staphylococcus_hominis	0.00260126	0.00123962	0.00174364	0.00181223	0.00220981	0.00106432	0.00200048	0.00232217	0.00174361
Levilactobacillus_suantsaii	0.00153139	0.00123962	0.00210131	0.00203565	0.00160098	0.00260167	0.00198715	0.00183193	0.00224178
Agrobacterium_pusense	0.00119574	0.00123962	0.00185541	0.00171293	0.00175882	0.00122988	0.00117362	0.00107078	0.00167806
Lactobacillus_gasseri	0.00130063	0.00123962	0.00131891	0.00151433	0.00092451	0.00120623	0.000973568	0.000864362	0.000721041
Chryseobacterium_indoltheticum	0.00205583	0.00123962	0.00172128	0.010923	0.00351765	0.00782868	0.000960231	0.00198674	0.000917688
Streptomyces_sp.NEAU-sy36	0.00157334	0.00123962	0.00174364	0.00173775	0.00250294	0.0037133	0.000826866	0.00107078	0.000694821
Gimesia_chilikensis	0.00213974	0.00123962	0.00134126	0.00295418	0.00281863	0.00385521	0.0006935	0.000657947	0
Streptomyces_griseus	0.00113281	0.00123962	0.000961236	0.00166328	0.00169118	0.00288549	0.0006935	0.000657947	0.000563723
Vibrio_pelagius	0.000923027	0.00123962	0.000804756	0.0018867	0.000947059	0.00139544	0.000506789	0.000541839	0.000589943
Streptomyces_leeuwenhoekii	0.00134258	0.00123962	0.0018107	0.0016881	0.00311177	0.00253072	0.000413433	0.000503136	0.000353966
Streptomyces_sp.NBC_00162	0.000923027	0.00123962	0.00107301	0.000719925	0.00202941	0.00175022	0.00038676	0.000348325	0.000262197
Burkholderia_sp.FERM_BP-3421	0.00100694	0.00123962	0.000692984	0.000769575	0.00101471	0.00089876	0.000360087	0.000270919	0
Nocardioides_sp.W7	0.00102792	0.00123962	0.000916527	0.000918525	0.00160098	0.00165561	0.000200048	0.000309622	0.000209757
Friedmanniella_luteola	0.00098596	0.00123962	0.00125184	0.00126608	0.00180392	0.00201038	0.000186712	0.000154811	0
Mycobacterium_sp.MS1601	0.00113281	0.00123962	0.000894173	0.0016881	0.00130784	0.00158466	0	0	0
Mycolicibacterium_alvei	0.000839115	0.00123962	0.00116242	0.00141503	0.0010598	0.00217595	0	0	0
Sinorhizobium_meliloti	0.000671292	0.00123962	0.00051415	0.00114195	0.000811765	0.00113528	0	0	0
Lysobacter_capsici	0.000923027	0.00123962	0.000961236	0.0004965	0.000879412	0.000378425	0	0	0
Luteimonas_sp.MC1572	0.00029369	0.00123962	0.000603567	0	0.000721569	0.000402077	0	0.000193514	0
Rathayibacter_oskolensis	0	0.00123962	0	0	0	0	0	0	0
Klebsiella_michiganensis	0.00109085	0.00121861	0.00223543	0.00111713	0.00182647	0.00125353	0.00121363	0.000593442	0.00158629
Gephyromycinifex_aptenodytis	0.000818137	0.00121861	0.00118478	0.00054615	0.00133039	0.00139544	0.00118695	0.00119979	0.0012061
Kytococcus_sedentarius	0.00140552	0.00121861	0.00212366	0.00114195	0.00166863	0.0015137	0.000813529	0.00112238	0.000747261
Streptomyces_phaeolivaceus	0.00100694	0.00121861	0.00122949	0.0012909	0.00196177	0.00222325	0.0006935	0.000541839	0.000367075
Streptomyces_sp.FXJ1.172	0.0014265	0.00121861	0.000938882	0.00166328	0.00184902	0.00208134	0.000680164	0.000657947	0.000747261
Microbacterium_sp.Y-01	0.000755204	0.00121861	0.00393436	0.000719925	0.000811765	0.00234151	0.000666827	0.000774055	0.000589943
Streptomyces_lincolnensis	0.00117476	0.00121861	0.00120713	0.0014895	0.00162353	0.00217595	0.000586808	0.000541839	0.000747261
Pseudomonas_viridiflava	0.00167823	0.00121861	0.00167657	0.000918525	0.000992157	0.00120623	0.000426769	0.000309622	0.000288416
Streptomyces_sp.S584	0.000713248	0.00121861	0.00111772	0.00114195	0.00139804	0.00205769	0.00038676	0.000387028	0.000353966
Vibrio_kanaloae	0.00115378	0.00121861	0.00098359	0	0	0	0.000306741	0	0
Limosilactobacillus_portuensis	0.000839115	0.00121861	0.00114007	0.00295418	0.00108235	0.0552974	0.000280067	0.000361226	0.000288416
Tomitella_fengzijianii	0.00157334	0.00121861	0.00100594	0.00163845	0.00164608	0.00212864	0.000280067	0	0.000301526
Nakamurella_multipartita	0.00205583	0.00121861	0.00194483	0.00233355	0.00293137	0.00373695	0.000253394	0.000206415	0.000249087
Sphingorhabdus_lutea	0.000587381	0.00121861	0.000625921	0.000521325	0.000428432	0.000662244	0.000240058	0.000322523	0.000498174
Frankia_sp.QA3	0.000713248	0.00121861	0.00109536	0.00126608	0.00121765	0.00153735	0	0	0
Ramlibacter_tataouinensis	0.0014265	0.00121861	0.00136361	0.00124125	0.00137549	0.0015137	0	0	0
Nocardioides_ochotonae	0.000629336	0.00121861	0.000804756	0.00101783	0.00144314	0.001561	0	0.000270919	0
Kineococcus_radiotolerans	0.00121672	0.00121861	0.00125184	0.000868875	0.00173628	0.00122988	0	0.000232217	0.000275307
Lactococcus_petauri	0	0.00121861	0.00143068	0	0	0	0	0	0.000419515
Streptomyces_sp.HF10	0.00104889	0.00121861	0.00136361	0	0.00171373	0.00118258	0	0	0
Kayvirus_P108	0	0.00121861	0	0	0	0	0	0	0
Staphylococcus_pseudintermedius	0.00167823	0.0011976	0.00176599	0.0017874	0.00173628	0.00137179	0.00236057	0.00272209	0.00207135
Tenacibaculum_sp.SZ-18	0.00205583	0.0011976	0.0025931	0.0143985	0.00453236	0.00782868	0.00184044	0.00242537	0.00199269
Bacillus_aerius	0.000419558	0.0011976	0.000380024	0.000372375	0.000360785	0	0.00158705	0.00148361	0.00335612
Brevibacillus_sp.NSP2.1	0.00104889	0.0011976	0.00145303	0.00136538	0.000766667	0.000851457	0.00133365	0.00169002	0.00187471
Sphingobium_yanoikuyae	0.00109085	0.0011976	0.00134126	0.0020853	0.00220981	0.00177387	0.000826866	0	0.000734151
Streptomyces_parvus	0.00153139	0.0011976	0.000804756	0.00111713	0.00115	0.00125353	0.000586808	0.000309622	0.000589943
Streptomyces_sp.AM_2-1-1	0.00069227	0.0011976	0.000938882	0.00104265	0.00180392	0.00113528	0.000440106	0.000593442	0.000589943
Herbaspirillum_huttiense	0.000860093	0.0011976	0.000782401	0.000372375	0.000834314	0.000638593	0.00034675	0.00042573	0
Streptomyces_lydicamycinicus	0.00165725	0.0011976	0.00100594	0.0015888	0.00180392	0.00234151	0.000226721	0.000361226	0.000209757
Nocardia_sp.PE-7	0.00178312	0.0011976	0.00140832	0.001986	0.00178137	0.00307471	0.000200048	0	0
Mycolicibacterium_diernhoferi	0.00109085	0.0011976	0.00134126	0.00124125	0.00153333	0.00104067	0	0	0
Mycolicibacillus_koreensis	0.00121672	0.0011976	0.00120713	0.00116678	0.000947059	0.00144275	0	0	0
Arthrobacter_sp.zg-Y820	0.000734226	0.0011976	0.00122949	0.000819225	0.000947059	0.000993367	0	0	0
Mycobacterium_sp.ITM-2016-00318	0.000755204	0.0011976	0.000782401	0.0007944	0.0011951	0.00115893	0	0	0
Protaetiibacter_sp.SSC-01	0.000503469	0.0011976	0.000894173	0.00064545	0.000811765	0.000875109	0	0.000206415	0
Streptomyces_sp.2P-4	0.00169921	0.0011976	0	0	0.00157843	0.00134814	0	0	0
Gimesia_algae	0	0.0011976	0	0	0	0	0	0	0
Clostridioides_difficile	0.00287397	0.00117659	0.00185541	0.00255698	0.00360785	0.00144275	0.00724174	0.00722452	0.0053357
Lactococcus_sp.NH2-7C	0.000818137	0.00117659	0.000894173	0.00131573	0.000744118	0.000709548	0.00369422	0.00393478	0.00368386
Arthrobacter_alpinus	0.00165725	0.00117659	0.00169893	0.00136538	0.00162353	0.00227055	0.00136033	0.00103207	0.000668602
Rhodococcus_sp.WAY2	0.00119574	0.00117659	0.000625921	0.00094335	0.00101471	0.00089876	0.000813529	0.000748253	0.0007997
Streptomyces_pactum	0.00144747	0.00117659	0.00118478	0.0008937	0.00135294	0.00191578	0.000786856	0.000877263	0.000852139
Francisella_sp.FSC1006	0.00106987	0.00117659	0.0012742	0.0006951	0.000834314	0.000733199	0.000613481	0.000593442	0.000498174
Streptomyces_goshikiensis	0.00134258	0.00117659	0	0	0.00200686	0	0.000613481	0	0
Streptomyces_nodosus	0.00151041	0.00117659	0.00147539	0.00126608	0.00209706	0.00222325	0.000533462	0.000567641	0.000419515
Otariodibacter_oris	0.00106987	0.00117659	0.00107301	0.000769575	0.000563726	0.000804154	0.000440106	0.000361226	0.000380185
Streptomyces_avermitilis	0.00130063	0.00117659	0.00125184	0.00124125	0.00139804	0.00203404	0.000293404	0.000361226	0.000262197
Kitasatospora_sp.NA04385	0.00119574	0.00117659	0.000871819	0.00176258	0.00169118	0.00250707	0.000266731	0.000245118	0.000353966
Sphingomonas_sp.HMP6	0.000964982	0.00117659	0.00067063	0.0006951	0.000563726	0.000851457	0.000240058	0.000361226	0.000393295
Mycolicibacterium_mageritense	0.00144747	0.00117659	0.000715338	0.00203565	0.00184902	0.0021996	0.000226721	0.000296721	0.000288416
Nocardia_seriolae	0.00119574	0.00117659	0.00163187	0.00141503	0.00169118	0.00257802	0.000200048	0	0
Natronosporangium_hydrolyticum	0.00111183	0.00117659	0.00107301	0.00111713	0.0010598	0.00144275	0.000146702	0	0.000209757
Lactococcus_carnosus	0.00211877	0.00117659	0.00167657	0.00985553	0.00714804	0.0102648	0	0	0
Variovorax_sp.HW608	0.000734226	0.00117659	0.000938882	0.00340103	0.000947059	0.00111162	0	0	0
Mycolicibacterium_phlei	0.00125867	0.00117659	0.0012742	0.00183705	0.00214216	0.00186848	0	0.000245118	0
Thermobifida_fusca	0.00125867	0.00117659	0.00129655	0.00143985	0.00178137	0.00276724	0	0	0
Janibacter_sp.DB-40	0.00130063	0.00117659	0.00152009	0.00136538	0.00184902	0.00134814	0	0	0
Gordonia_mangrovi	0.00115378	0.00117659	0.0010283	0.00134055	0.00133039	0.00175022	0	0	0
Corynebacterium_jeikeium	0.00098596	0.00117659	0.000849464	0.00131573	0.000947059	0.00130084	0	0.000206415	0.000183538
Zymomonas_mobilis	0.000964982	0.00115558	0.00160951	0.0026811	0.00302157	0.00321662	0.00154704	0.00150941	0.00125854
Mammaliicoccus_vitulinus	0.00125867	0.00115558	0.00098359	0.00121643	0.00115	0.000756851	0.00130698	0.00116108	0.000957018
Exiguobacterium_sp.Helios	0.000797159	0.00115558	0.000938882	0.00126608	0.0012402	0.00127719	0.00129365	0.000967569	0.00153385
Pseudomonas_psychrotolerans	0.00113281	0.00115558	0.00129655	0.000993	0.00169118	0.00196308	0.00104025	0.000387028	0.000367075
Microbacterium_sp.F6_8S_P_2B	0	0.00115558	0	0	0	0	0.000840202	0.00103207	0.00102257
Streptomyces_sp.Alt1	0	0.00115558	0	0	0.0010598	0.000875109	0.000706837	0.00055474	0.000485064
Cupriavidus_necator	0.0014265	0.00115558	0.00143068	0.00161363	0.000901961	0.00122988	0.000506789	0.000322523	0
Streptomyces_atratus	0.00130063	0.00115558	0.0012742	0.00143985	0.0023902	0.00281454	0.000466779	0.00042573	0.000485064
Spirosoma_aerolatum	0.000839115	0.00115558	0.00109536	0.000918525	0.000676471	0.000614941	0.000453443	0.000309622	0.000275307
Streptomyces_kanamyceticus	0.000902049	0.00115558	0.00111772	0.000968175	0.00128529	0.00172657	0.000426769	0.00028382	0.000275307
Streptomyces_sp.Caat_7-52	0.000650314	0.00115558	0.00105065	0.000868875	0.00128529	0.00177387	0.000400096	0.000503136	0.000249087
Rhodopseudomonas_palustris	0.00163627	0.00115558	0.00143068	0.00233355	0.00216471	0.00163196	0.00038676	0.000387028	0.000419515
Burkholderia_contaminans	0.000923027	0.00115558	0.000760047	0.0011916	0.000608824	0.00120623	0.000293404	0	0
Stenotrophomonas_sp.169	0.000776182	0.00115558	0.000804756	0.00074475	0.0010598	0.001561	0.000186712	0.000180613	0
Mycobacterium_adipatum	0.00109085	0.00115558	0.000894173	0.00191153	0.00196177	0.00274358	0	0	0
Tessaracoccus_sp.T21	0.00136356	0.00115558	0.00158716	0.0017874	0.00160098	0.00210499	0	0	0
Pontibacter_kalidii	0.000881071	0.00115558	0.000558858	0.00134055	0.00151079	0.00158466	0	0	0
Mycolicibacterium_mengxianglii	0.00130063	0.00115558	0.000804756	0.00121643	0.00135294	0.00186848	0	0	0
Serinicoccus_chungangensis	0.00113281	0.00115558	0.00225779	0.0011916	0.00162353	0.00184482	0	0.000154811	0.000157318
Bradyrhizobium_arachidis	0.00159432	0.00115558	0.0015648	0.00111713	0.00128529	0.000851457	0	0.000735353	0
Mycolicibacterium_tokaiense	0.000818137	0.00115558	0.0010283	0.000819225	0.00117255	0.00193943	0	0	0
Natronoglycomyces_albus	0.00113281	0.00115558	0.00136361	0.000521325	0.000563726	0.000614941	0	0	0
Rahnella_inusitata	0.00165725	0.00115558	0.000961236	0.000471675	0.000315686	0.000354774	0	0	0
Heyndrickxia_coagulans	0.00106987	0.00113457	0.00129655	0.000868875	0.000901961	0.00120623	0.0133232	0.0123462	0.0135293
Mycobacterium_paraterrae	0.00117476	0.00113457	0.00107301	0.00163845	0.00193922	0.00175022	0.00117362	0.000774055	0.000721041
Mycolicibacterium_parafortuitum	0.00115378	0.00113457	0.00114007	0.000819225	0.00173628	0.00198673	0.00106692	0.000799857	0.000511284
Wolbachia_endosymbiont_of_Cruorifilaria_tuberocauda	0.00230757	0.00113457	0.00149774	0.00161363	0.00196177	0.00215229	0.000986904	0.000774055	0.00128476
Streptomyces_murinus	0.00123769	0.00113457	0.000961236	0.0016881	0.00175882	0.00314566	0.000720174	0.000761154	0.000458844
Streptomyces_sp.SCA4-21	0.00155236	0.00113457	0.00111772	0.00230873	0.00250294	0.00203404	0.000706837	0.000864362	0.000681711
Streptomyces_sp.C8S0	0.000776182	0.00113457	0.0010283	0.00094335	0.00198431	0.00241246	0.000640154	0.000683749	0.000629272
Photobacterium_leiognathi	0.00134258	0.00113457	0.00100594	0.0010923	0.00108235	0.00115893	0.000626818	0.000606343	0.000471954
Streptomyces_hundungensis	0.00153139	0.00113457	0.00116242	0.00131573	0.00227745	0.0022942	0.000506789	0.00028382	0.000432625
Lacticaseibacillus_chiayiensis	0.000734226	0.00113457	0.000894173	0.00141503	0.00166863	0.00118258	0.000360087	0.000258018	0.000249087
Streptomyces_sp.FIT100	0.000650314	0.00113457	0.000938882	0.00094335	0.00137549	0.001561	0.00034675	0.000387028	0.000367075
Pseudoalteromonas_undina	0.000797159	0.00113457	0.00116242	0.000993	0.0012402	0.00089876	0.000333414	0.000399929	0
Clavibacter_phaseoli	0.00184605	0.00113457	0.000692984	0.00094335	0.00146569	0.00177387	0.000306741	0	0
Flagellatimonas_centrodinii	0.00176214	0.00113457	0.00190012	0.0051636	0.00421667	0.00437554	0.000280067	0.000232217	0.000209757
[Leptolyngbya]_sp.PCC_7376	0.00117476	0.00113457	0.000938882	0.0006951	0.000811765	0.000614941	0.000280067	0.00041283	0.000209757
Catenulispora_acidiphila	0.00115378	0.00113457	0.000938882	0.000993	0.00139804	0.00184482	0.000133365	0.000180613	0
Mycobacterium_saskatchewanense	0.000734226	0.00113457	0.00100594	0.0013902	0.000992157	0.00172657	0	0	0
Leishmania_panamensis	0.000923027	0.00113457	0.000849464	0.00121643	0.00128529	0.00122988	0	0	0
Mumia_sp.ZJ1417	0.000964982	0.00113457	0.000715338	0.000993	0.0012402	0.00149005	0	0.000167712	0
Micromonospora_inositola	0.00104889	0.00113457	0.000804756	0.000868875	0.000856863	0.00125353	0	0.000206415	0
Corynebacterium_sp.P3-F1	0.000776182	0.00113457	0.000692984	0.00074475	0.000834314	0.00132449	0	0	0
Bradyrhizobium_sp.CB2312	0.000860093	0.00113457	0.000760047	0.00064545	0.000879412	0.000851457	0	0	0
Agromyces_sp.H17E-10	0.000944005	0.00113457	0.00111772	0.000322725	0.000653922	0.000804154	0	0.00028382	0.000183538
Acinetobacter_sp.SH20PTE14	0	0.00113457	0	0	0	0	0	0.000322523	0
Pseudarthrobacter_sp.NIBRBAC000502771	0.00100694	0.00113457	0.00105065	0	0.00133039	0	0	0	0
Microbacterium_liquefaciens	0.000964982	0.00113457	0.00167657	0	0	0	0	0	0
Pseudomonas_mendocina	0.000566403	0.00113457	0	0	0.000541177	0.00115893	0	0	0
Mycolicibacterium_aichiense	0.00109085	0.00111356	0.000692984	0.000670275	0.0011049	0.0014664	0.00329413	0.00387028	0.00410338
Limosilactobacillus_gastricus	0.00123769	0.00111356	0.00152009	0.0010923	0.00160098	0.0014191	0.00202716	0.00162552	0.00212379
Comamonas_thiooxydans	0.00157334	0.00111356	0.00176599	0.00163845	0	0	0.00120029	0.00114818	0
Streptomyces_calvus	0.00134258	0.00111356	0.00118478	0.00163845	0.00180392	0.00212864	0.000760183	0.000915965	0.000747261
Lactobacillus_paragasseri	0	0.00111356	0.00122949	0.0008937	0.000834314	0.00089876	0.000760183	0.000670848	0.000432625
Citrobacter_sp.RHB25-C09	0	0.00111356	0.000469441	0	0.00189412	0.000756851	0.000613481	0.00042573	0.000262197
Micromonospora_sp.LH3U1	0.00184605	0.00111356	0.00134126	0.00181223	0.00191667	0.00236516	0.000586808	0.000399929	0.000616162
Streptomyces_katrae	0.00102792	0.00111356	0.00111772	0.00153915	0.00169118	0.00241246	0.000493452	0.00041283	0.000380185
Streptomyces_alboflavus	0.000881071	0.00111356	0.00100594	0.00116678	0.00166863	0.00241246	0.000493452	0.000387028	0.000353966
Streptomyces_qinzhouensis	0.0014265	0.00111356	0.00116242	0.0012909	0.00171373	0.00191578	0.000426769	0.000477334	0.000445734
Microbacterium_lemovicicum	0.00123769	0.00111356	0.0012742	0.00104265	0.00108235	0.00127719	0.000360087	0.000374127	0.000275307
Olivibacter_sp.SDN3	0.00102792	0.00111356	0.00116242	0.000422025	0.000789216	0.000425729	0.000266731	0.000219316	0.000209757
Streptomyces_dengpaensis	0.00102792	0.00111356	0.000916527	0.00143985	0.00137549	0.00163196	0.000253394	0.000309622	0.000262197
Cellulomonas_sp.H30R-01	0.00109085	0.00111356	0.00163187	0.00064545	0.00115	0.000969715	0.000253394	0.000258018	0
Cellulomonas_sp.ATA003	0.000860093	0.00111356	0.00163187	0.000968175	0.00121765	0.00139544	0.000240058	0.00014191	0.000196648
Peterkaempfera_bronchialis	0.00178312	0.00111356	0.00147539	0.00126608	0.00232255	0.00238881	0.000200048	0.000219316	0.000196648
Corynebacterium_bovis	0.00113281	0.00111356	0.000760047	0.00104265	0.00115	0.00120623	0.000160039	0.000309622	0.000262197
Dactylosporangium_fulvum	0.00163627	0.00111356	0.00174364	0.0022839	0.00216471	0.00281454	0	0.000296721	0
Nocardioides_campestrisoli	0.00109085	0.00111356	0.00134126	0.000993	0.00146569	0.00153735	0	0.000193514	0.000209757
Ruania_alkalisoli	0.00106987	0.00111356	0.00098359	0.00094335	0.00115	0.00089876	0	0.000180613	0
Pseudarthrobacter_defluvii	0.000608359	0.00111356	0.000916527	0.000918525	0.00128529	0.000851457	0	0	0
Cellulomonas_wangleii	0.00115378	0.00111356	0.00125184	0.000769575	0.000969608	0.00130084	0	0	0.000301526
Micromonospora_sp.HUAS_LYJ1	0.00121672	0.00111356	0.0012742	0.000719925	0.00155588	0.00208134	0	0	0
Enterobacter_sp.C2	0	0.00111356	0	0.000620625	0.000338235	0	0	0	0.000314636
Ralstonia_pseudosolanacearum	0.000818137	0.00111356	0.00082711	0	0.000992157	0	0	0	0
Agathobacter_rectalis	0.00106987	0.00109255	0.000849464	0.00146468	0.000992157	0.000993367	0.000653491	0.000748253	0.000668602
Streptomyces_sp.AM_4-1-1	0.00102792	0.00109255	0.00116242	0.00143985	0.00218726	0.00201038	0.000626818	0.000632145	0.000406405
Nocardioides_dokdonensis	0.00127965	0.00109255	0.00138597	0.0012909	0.00166863	0.00191578	0.000546798	0.000399929	0.000340856
Streptomyces_griseorubiginosus	0.000881071	0.00109255	0.00105065	0.00134055	0.00180392	0.00196308	0.000506789	0.00041283	0.000393295
Bacteroides_helcogenes	0.000587381	0.00109255	0.000782401	0.0005958	0.00047353	0.000614941	0.000373423	0.000335424	0.000262197
Agromyces_protaetiae	0.00100694	0.00109255	0.00169893	0.000993	0.00148824	0.0014191	0.00034675	0.000451532	0.000485064
Streptomyces_lavendulae	0.000923027	0.00109255	0.000737693	0.000819225	0.00144314	0.00137179	0.00034675	0.000322523	0.000222867
Streptomyces_sp.S1D4-11	0.00106987	0.00109255	0.00111772	0.0014895	0.00200686	0.00257802	0.000333414	0.000387028	0.000196648
Streptomyces_ferrugineus	0.00098596	0.00109255	0.00116242	0.00111713	0.00148824	0.00193943	0.000280067	0.000309622	0.000144208
Arthrobacter_antioxidans	0.00109085	0.00109255	0.00136361	0.00136538	0.00164608	0.00205769	0.000240058	0.000167712	0.000144208
Microbacterium_terricola	0.000797159	0.00109255	0.00116242	0.000570975	0.000969608	0.000543987	0.000240058	0.000219316	0.000144208
Hoyosella_subflava	0.00182508	0.00109255	0.000938882	0.00206048	0.00207451	0.00227055	0.000213385	0.000154811	0
Herbiconiux_sp.SALV-R1	0.000713248	0.00109255	0.000961236	0.0007944	0.00103726	0.00111162	0.000186712	0.00014191	0.000157318
Micromonospora_siamensis	0.000545425	0.00109255	0.00120713	0.000993	0.00144314	0.00163196	0	0.000245118	0
Cellulomonas_sp.C5510	0.00106987	0.00109255	0.00136361	0.000918525	0.00146569	0.000946064	0	0	0
Arthrobacter_sp.NEB_688	0.00102792	0.00109255	0.000961236	0.000719925	0.00137549	0.00125353	0	0.000232217	0.000170428
Gordonia_sp.SMJS1	0	0.00109255	0	0	0	0.00130084	0	0	0
Pantoea_dispersa	0.00109085	0.00107154	0.00194483	0.000670275	0.000676471	0.00402077	0.0182844	0.00041283	0.000353966
Alteromonas_sp.BL110	0.00201388	0.00107154	0.00165422	0.00124125	0.0011951	0.00059129	0.00237391	0.00121269	0.0010619
Enterobacter_roggenkampii	0.000776182	0.00107154	0.000648275	0	0.000450981	0.000662244	0.00136033	0.000657947	0.000327746
Streptomyces_sp.fd1-xmd	0.00130063	0.00107154	0.00125184	0.0015888	0.00245784	0.00215229	0.000800193	0.000941767	0.000655492
Achromobacter_spanius	0.000776182	0.00107154	0.00105065	0	0.0010598	0.00122988	0.000533462	0.000567641	0.000406405
Arthrobacter_agilis	0.00104889	0.00107154	0.00145303	0.000819225	0.00121765	0.00113528	0.000440106	0.00028382	0.000275307
Streptomyces_durmitorensis	0.00106987	0.00107154	0.00147539	0.00124125	0.00218726	0.00198673	0.000426769	0.000490235	0.000380185
Streptomyces_sp.RerS4	0.000713248	0.00107154	0.000692984	0.00084405	0.00130784	0.00137179	0.000426769	0.00042573	0.000301526
Ruania_suaedae	0.00117476	0.00107154	0.00118478	0.0010923	0.00155588	0.00179752	0.000293404	0.000322523	0.000222867
Burkholderia_gladioli	0.00130063	0.00107154	0.00138597	0.00106748	0.00128529	0.00158466	0.000293404	0.000258018	0
Janibacter_limosus	0.000797159	0.00107154	0.00122949	0.00134055	0.00162353	0.00125353	0.000253394	0.000322523	0
Nocardioides_humi	0.000839115	0.00107154	0.0010283	0.000769575	0.00153333	0.00144275	0.000226721	0.000232217	0
Sinomonas_sp.R1AF57	0.00115378	0.00107154	0.000782401	0.00124125	0.00137549	0.00139544	0.000200048	0.000219316	0
Mycolicibacterium_holsaticum	0.00144747	0.00107154	0.00125184	0.00163845	0.00146569	0.00212864	0	0	0
Nocardioides_cynanchi	0.00106987	0.00107154	0.00122949	0.00136538	0.00164608	0.00238881	0	0	0
Mycolicibacter_virginiensis	0.00123769	0.00107154	0.0010283	0.00126608	0.00184902	0.00182117	0	0	0
Bordetella_flabilis	0.00104889	0.00107154	0.000804756	0.0011916	0.00117255	0.00120623	0	0	0
Mycolicibacterium_aurum	0.00146845	0.00107154	0.00105065	0.00114195	0.00169118	0.0022942	0	0	0
Phaeobacter_inhibens	0.000902049	0.00107154	0.000648275	0.0008937	0.000901961	0.00130084	0	0	0
Phycicoccus_sp.HDW14	0.000860093	0.00107154	0.00114007	0.00084405	0.0012402	0.00175022	0	0.000154811	0
Micromonospora_maris	0.000964982	0.00107154	0.00100594	0.0006951	0.0012402	0.00139544	0	0	0
Bacillus_vallismortis	0.00134258	0.00105053	0.00116242	0.0017874	0.000676471	0.00111162	0.00218719	0.00239957	0.00258264
Clostridium_botulinum	0.00178312	0.00105053	0.00236956	0.0043692	0.0024353	0.00250707	0.00166707	0.00169002	0.00107501
Acinetobacter_pittii	0.00167823	0.00105053	0.00185541	0.00166328	0.00214216	0.00184482	0.001387	0.00153521	0.00100946
Streptomyces_sp.MST-110588	0.000608359	0.00105053	0.00067063	0.00131573	0.0023451	0.00300375	0.00132032	0.00100627	0.000930798
Enterococcus_cecorum	0.00234952	0.00105053	0.00198954	0.00136538	0.0010598	0.000827806	0.00110693	0.000954668	0.00103568
Streptomyces_sp.So13.3	0.00134258	0.00105053	0.00149774	0.00181223	0.00189412	0.00227055	0.0006935	0.000606343	0.000616162
Mesorhizobium_opportunistum	0.000964982	0.00105053	0.000715338	0.000422025	0.000338235	0	0.000586808	0	0.000380185
Streptomyces_prasinus	0.00102792	0.00105053	0.000849464	0.00111713	0.00130784	0.00184482	0.000546798	0.000477334	0.000445734
Streptomyces_vietnamensis	0.000671292	0.00105053	0.000938882	0.000993	0.00144314	0.001561	0.000480116	0.00041283	0.000524393
Microbacterium_suwonense	0.00098596	0.00105053	0.00118478	0.0011916	0.0012402	0.0015137	0.000426769	0.000528938	0.000406405
Microbacterium_lushaniae	0.00136356	0.00105053	0.00116242	0.0014895	0.000834314	0.00153735	0.000360087	0.00041283	0.000301526
Streptomyces_sp.W1SF4	0.0014265	0.00105053	0.00114007	0.0014895	0.00200686	0.00257802	0.000360087	0.000322523	0.000314636
Agromyces_mangrovi	0.00119574	0.00105053	0.000782401	0.00074475	0.0012402	0.00120623	0.000333414	0.000245118	0.000249087
Streptomyces_sp.S063	0.00157334	0.00105053	0.00140832	0.00171293	0.0010598	0.00177387	0.000320077	0.000361226	0.000340856
Kitasatospora_fiedleri	0.00119574	0.00105053	0.00120713	0.00101783	0.00180392	0.00120623	0.000320077	0.000258018	0
Paraoerskovia_sediminicola	0.00153139	0.00105053	0.00203424	0.00064545	0.00157843	0.0015137	0.000240058	0.000193514	0.000157318
Micromonospora_coriariae	0.00100694	0.00105053	0.000760047	0.00143985	0.00121765	0.00205769	0.000226721	0.000193514	0
Candidatus_Mycobacterium_methanotrophicum	0.00151041	0.00105053	0.00158716	0.00166328	0.00148824	0.00238881	0	0	0
Mycobacterium_gallinarum	0.00132161	0.00105053	0.0010283	0.00143985	0.0011951	0.00167926	0	0	0
Mycolicibacterium_sp.YH-1	0.000755204	0.00105053	0.000715338	0.00143985	0.00101471	0.00193943	0	0	0
Mycolicibacterium_rhodesiae	0.00069227	0.00105053	0.00118478	0.00101783	0.00128529	0.00144275	0	0	0
Clavibacter_capsici	0.00109085	0.00105053	0.000961236	0.000719925	0.0011049	0.00149005	0	0.000206415	0.000222867
Pseudomonas_saudiphocaensis	0.000566403	0.00105053	0.000558858	0.000322725	0.000293137	0.000543987	0	0	0
Pseudomonas_sp.p1(2021b)	0.000461513	0.00105053	0.000491795	0	0.000360785	0	0	0.000180613	0
Raoultella_terrigena	0.000482491	0.00102952	0.00165422	0.000918525	0.000631373	0.00574734	0.00120029	0.0013546	0.0026613
Pantoea_sp.CCBC3-3-1	0.00153139	0.00102952	0.00185541	0.00054615	0.000428432	0.000567638	0.00106692	0.00069665	0.000603052
Klebsiella_variicola	0.00123769	0.00102952	0	0	0	0	0.000946895	0.000645046	0.000393295
Streptomyces_sp.MMBL_11-1	0.000818137	0.00102952	0.00082711	0.0008937	0.00133039	0.00118258	0.000866876	0.000786956	0.000589943
Brucella_pseudintermedia	0.000964982	0.00102952	0.000603567	0.00136538	0	0.000567638	0.00073351	0.000890164	0.000432625
Streptomyces_sp.HUAS_YS2	0.00132161	0.00102952	0.00125184	0.00114195	0.00182647	0.0021996	0.000626818	0.00055474	0.000419515
Streptomyces_sp.YIM_121038	0.000923027	0.00102952	0.00114007	0.00114195	0.00142059	0.00184482	0.000506789	0.000619244	0.000655492
Hymenobacter_sp.NBH84	0.000713248	0.00102952	0.000916527	0.00104265	0.00121765	0.00120623	0.000493452	0.000374127	0.000353966
Streptomyces_nigra	0.000608359	0.00102952	0.000938882	0.000819225	0.0012402	0.00163196	0.000466779	0.000219316	0.000196648
Streptomyces_sp.WAC_01529	0.00117476	0.00102952	0.00118478	0.0012909	0.00133039	0.00208134	0.000453443	0.000296721	0.000327746
Streptomyces_inhibens	0.00123769	0.00102952	0.00131891	0.0012909	0.00193922	0.00205769	0.000440106	0.000309622	0.000249087
Streptomyces_akebiae	0.000797159	0.00102952	0.000916527	0.000769575	0.00126275	0.00134814	0.000440106	0.000232217	0.000249087
Chitinophaga_agri	0.000797159	0.00102952	0.00105065	0.000471675	0.000586275	0.000780502	0.000400096	0.000516037	0.000511284
Microbacterium_sp.BDGP8	0.00155236	0.00102952	0.00105065	0.00126608	0.00103726	0.00144275	0.000280067	0.000296721	0.000209757
Gulosibacter_sediminis	0.000902049	0.00102952	0.00172128	0.00106748	0.00148824	0.00134814	0.000266731	0.000387028	0.000301526
Blastococcus_sp.PRF04-17	0.00113281	0.00102952	0.000938882	0.000918525	0.000631373	0.0014664	0.000253394	0.000219316	0.000170428
Luteimonas_sp.YGD11-2	0.000608359	0.00102952	0.000424732	0.000322725	0.000631373	0.000378425	0.000253394	0	0
Pseudofrankia_inefficax	0.000482491	0.00102952	0.000961236	0.00084405	0.000969608	0.00153735	0.000226721	0.000154811	0.000157318
Gordonia_amarae	0.00113281	0.00102952	0.0010283	0.00176258	0.00155588	0.00281454	0.000160039	0.000167712	0
Luteipulveratus_mongoliensis	0.00113281	0.00102952	0.0012742	0.00114195	0.00139804	0.00205769	0	0.000129009	0
Rhodococcus_sp.ABRD24	0.00069227	0.00102952	0.000715338	0.000819225	0.0011951	0.00132449	0	0	0
Corynebacterium_gottingense	0	0.00102952	0	0	0	0.000638593	0	0	0
Aeromonas_veronii	0.00192996	0.00100851	0.00201189	0.00186188	0.00175882	0.00227055	0.00196047	0.00147071	0.00125854
Plasmodium_reichenowi	0.0019929	0.00100851	0.00196718	0.00563528	0.00378824	0.00342948	0.0019338	0.00230927	0.00166495
Acinetobacter_lwoffii	0.000944005	0.00100851	0.00147539	0.00223425	0.00277353	0.00648053	0.00120029	0.001432	0.00121921
Flavobacterium_covae	0.00102792	0.00100851	0.000961236	0.000868875	0	0	0.00101358	0.00129009	0.000380185
Theileria_parva	0.00182508	0.00100851	0.00125184	0.0018867	0.00130784	0.00120623	0.000933558	0.00101917	0.000734151
Streptomyces_sp.769	0.000776182	0.00100851	0	0.0017874	0.00211961	0.00248342	0.000706837	0.000451532	0.000576833
Streptomyces_sp.CNQ-509	0.00102792	0.00100851	0.00136361	0.00196118	0.00207451	0.00222325	0.000533462	0.000645046	0.000445734
Streptococcus_suis	0.000713248	0.00100851	0.00051415	0.00116678	0.00137549	0.000946064	0.000440106	0.000593442	0.000839029
Biavirus_raunefjordenense	0.00104889	0.00100851	0.00109536	0.00196118	0.00155588	0.00158466	0.00038676	0.00041283	0.000498174
Cellulophaga_lytica	0.000839115	0.00100851	0.00136361	0.00084405	0.00137549	0.00101702	0.000373423	0.00042573	0.000498174
Kitasatospora_sp.MMS16-BH015	0.00102792	0.00100851	0.00111772	0.000918525	0.00173628	0.00165561	0.000266731	0.000270919	0.000209757
Gordonia_jinghuaiqii	0.00134258	0.00100851	0.00160951	0.00131573	0.00182647	0.00210499	0.000253394	0.000219316	0.000235977
Microbacterium_sp.10M-3C3	0.000608359	0.00100851	0.00154245	0.0007944	0.000834314	0.000969715	0.000213385	0.000387028	0
Austwickia_chelonae	0.000860093	0.00100851	0.0010283	0.000819225	0.00121765	0.00134814	0.000186712	0	0
uncultured_Acetobacteroides_sp.	0.000629336	0.00100851	0.000760047	0.00134055	0.00157843	0.001561	0.000173375	0.00028382	0.000327746
Xanthomonas_sacchari	0.000797159	0.00100851	0.000715338	0.000968175	0.00092451	0.00118258	0.000160039	0	0
Streptomyces_sp.VB1	0.00121672	0.00100851	0.00154245	0.00196118	0.00126275	0.00115893	0	0	0.000681711
Mycolicibacter_terrae	0.00117476	0.00100851	0.0010283	0.0016881	0.00128529	0.00160831	0	0	0
Plantactinospora_sp.BC1	0.0016153	0.00100851	0.00160951	0.0015888	0.00252549	0.00227055	0	0	0
[Mycobacterium]_stephanolepidis	0.000944005	0.00100851	0.000536504	0.00124125	0.000992157	0.00167926	0	0	0
Glutamicibacter_mysorens	0.00130063	0.00100851	0.000961236	0.0011916	0.00117255	0.00106432	0	0	0.000576833
Micromonospora_sp.WMMD714	0.00106987	0.00100851	0	0.00104265	0.00115	0	0	0	0
Propioniciclava_sp.MC1595	0.00069227	0.00100851	0.000804756	0.000521325	0.000811765	0.00139544	0	0	0
Plasmodium_sp.gorilla_clade_G2	0.00239148	0.000987495	0.00178835	0.0032769	0.00202941	0.00179752	0.00125364	0.00108368	0.000655492
Loigolactobacillus_bifermentans	0.00102792	0.000987495	0.00082711	0.00233355	0.00241275	0.00253072	0.000760183	0.00165132	0.000996347
Streptomyces_sp.NEAU-S7GS2	0.00132161	0.000987495	0.00122949	0.000968175	0.00182647	0.00175022	0.000653491	0.00112238	0.000904579
Microbacterium_resistens	0.000860093	0.000987495	0.00125184	0.00094335	0.00133039	0.00108797	0.000626818	0.00121269	0.000668602
Microbacterium_sp.M28	0.00117476	0.000987495	0.0012742	0.00084405	0.000856863	0.00113528	0.000400096	0.000606343	0.000275307
Moraxella_osloensis	0.000902049	0.000987495	0.000894173	0.00422025	0.00277353	0.00468301	0.00038676	0	0.000406405
Lachnoclostridium_phytofermentans	0.00127965	0.000987495	0.00105065	0.00131573	0.0011951	0.00111162	0.000373423	0.000593442	0.000419515
Ruania_zhangjianzhongii	0.00115378	0.000987495	0.00136361	0.00106748	0.00166863	0.00137179	0.000293404	0.000245118	0.000157318
Streptomyces_sp.PCS3-D2	0.000335646	0.000987495	0.000804756	0.0004965	0.00101471	0.00111162	0.000266731	0.000258018	0.000301526
Acinetobacter_piscicola	0.00134258	0.000987495	0.000491795	0.0003972	0.000631373	0.000875109	0.000200048	0.000335424	0
Rhizobium_sp.B230/85	0	0.000987495	0	0.00176258	0	0	0	0	0
Mycobacterium_shigaense	0.00127965	0.000987495	0.00114007	0.00163845	0.00178137	0.00217595	0	0	0
Mycolicibacterium_duvalii	0.00153139	0.000987495	0.00082711	0.00161363	0.00171373	0.00201038	0	0	0
Mycobacterium_sp.DL440	0.00119574	0.000987495	0.000782401	0.0015888	0.00157843	0.00149005	0	0	0
Kitasatospora_aureofaciens	0.00153139	0.000987495	0.0010283	0.0014895	0.00137549	0.00238881	0	0	0.000183538
Micromonospora_sp.HUAS_3	0.000964982	0.000987495	0.00067063	0.0012909	0.00142059	0.00165561	0	0.000245118	0
Cellulomonas_wangsupingiae	0.00100694	0.000987495	0.0012742	0.00116678	0.00092451	0.00134814	0	0	0
Ornithinimicrobium_pratense	0.00155236	0.000987495	0.00210131	0.00111713	0.00148824	0.00184482	0	0.000258018	0.000262197
Nocardioides_aquaticus	0.000964982	0.000987495	0.00129655	0.00111713	0.0012402	0.00165561	0	0	0
Pseudomonas_protegens	0.000923027	0.000987495	0	0.00111713	0.000608824	0.00106432	0	0	0
Sinomonas_atrocyanea	0.000713248	0.000987495	0.00100594	0.0010923	0.00133039	0.0014191	0	0.000154811	0
Verrucosispora_sp.WMMC514	0.00134258	0.000987495	0.0012742	0.00101783	0.00151079	0.00165561	0	0	0
Micromonospora_sp.WMMA1976	0.00224463	0.000987495	0.00107301	0.000993	0.0011049	0.00175022	0	0	0
Microcella_flavibacter	0.000776182	0.000987495	0.000692984	0.000620625	0.000834314	0.00101702	0	0	0
Aquisphaera_giovannonii	0.000440535	0.000987495	0.000447087	0.000570975	0.000811765	0.00106432	0	0	0
Ruegeria_sp.SCSIO_43209	0.000776182	0.000987495	0.000581212	0.00054615	0.000789216	0.00137179	0	0	0
Acetobacter_oryzoeni	0.000524447	0.000966484	0.0046497	0.486992	0.664543	0.852261	0.00140034	0.000670848	0.000721041
Streptomyces_sp.BPTC-684	0.000734226	0.000966484	0.00082711	0.00104265	0.00162353	0.00163196	0.000613481	0.000477334	0.000380185
Microbacterium_protaetiae	0.00119574	0.000966484	0.00149774	0.00104265	0.0012402	0.00118258	0.00034675	0.000335424	0.000327746
Streptomyces_sp.FXY-T5	0.000881071	0.000966484	0.00122949	0.0015888	0.00160098	0.00227055	0.000333414	0.000387028	0.000275307
Micrococcus_lylae	0.000923027	0.000966484	0.000938882	0.000819225	0.000947059	0.00115893	0.000306741	0.000374127	0
Microbacterium_azadirachtae	0.000713248	0.000966484	0.00098359	0.0004965	0.000766667	0.000733199	0.000226721	0.000438631	0.000314636
Gordonia_insulae	0.000881071	0.000966484	0.00082711	0.00094335	0.00130784	0.001561	0.000173375	0	0
Mycolicibacterium_farcinogenes	0.00174116	0.000966484	0.00187776	0.0017874	0.00180392	0.0014664	0	0	0
Roseomonas_sp.OT10	0.00100694	0.000966484	0.000871819	0.000819225	0.00103726	0.00170291	0	0	0
Methylobacterium_aquaticum	0.000755204	0.000966484	0.000961236	0.0007944	0.000586275	0.000567638	0	0	0
Legionella_lansingensis	0.000964982	0.000945474	0.000938882	0.0003972	0.000744118	0.000496683	0.000533462	0.000438631	0.000445734
Streptomyces_laculatispora	0.00140552	0.000945474	0.00111772	0.00114195	0.00166863	0.00193943	0.000360087	0.000296721	0.000235977
Microbacterium_sp.H1-D42	0.000797159	0.000945474	0.00120713	0.000670275	0.000653922	0.00044938	0.00034675	0.000632145	0.000563723
Colwellia_sp.MT41	0.000818137	0.000945474	0.000760047	0.0003972	0.000631373	0.000520335	0.000320077	0.000219316	0.000262197
Citricoccus_sp.NR2	0	0.000945474	0.000849464	0	0.000676471	0.000780502	0.000306741	0.00042573	0.000288416
Corynebacterium_xerosis	0.00104889	0.000945474	0.000648275	0.00124125	0.00142059	0.00149005	0.000266731	0.000335424	0.000144208
Nocardioides_marmotae	0.00104889	0.000945474	0.000894173	0.00153915	0.00193922	0.0014191	0.000253394	0.000322523	0
Mycobacterium_parmense	0.00100694	0.000945474	0.000715338	0.00121643	0.000789216	0.00191578	0.000240058	0	0
Nocardioides_euryhalodurans	0.00109085	0.000945474	0.000849464	0.00114195	0.00135294	0.00175022	0.000240058	0	0
Aeromicrobium_choanae	0.00146845	0.000945474	0.0010283	0.00161363	0.00175882	0.00257802	0.000186712	0	0
Enterococcus_gilvus	0.00448927	0.000945474	0.000581212	0.0007944	0.00022549	0.000520335	0.000186712	0.000322523	0.000157318
Candidatus_Protofrankia_datiscae	0.00123769	0.000945474	0.0010283	0.00153915	0.00173628	0.00186848	0	0	0
Rhodococcus_sp.RDE2	0.00104889	0.000945474	0.00134126	0.00146468	0.00178137	0.00179752	0	0	0
Arthrobacter_sp.NicSoilC5	0.000797159	0.000945474	0.000938882	0.00114195	0.00101471	0.00108797	0	0	0
Sphingopyxis_sp.113P3	0.000503469	0.000945474	0.00107301	0.0006951	0.000879412	0.0014664	0	0	0
Vibrio_mediterranei	0.00102792	0.000945474	0	0	0	0	0	0	0
Tessaracoccus_palaemonis	0.000713248	0.000945474	0.000558858	0	0.000789216	0	0	0	0
Stutzerimonas_kunmingensis	0	0.000945474	0	0	0.00092451	0.00567638	0	0	0
Corynebacterium_ammoniagenes	0.000839115	0.000924463	0.000603567	0.00106748	0.000969608	0.000993367	0.00853539	0.00949508	0.00977994
Staphylococcus_chromogenes	0.000881071	0.000924463	0.00122949	0.000620625	0.00101471	0.000567638	0.00114694	0.000903065	0.00115367
Jatrophihabitans_telluris	0.00157334	0.000924463	0.000961236	0.0013902	0.00126275	0.00212864	0.00102691	0.000941767	0.00100946
Streptomyces_sp.P3	0.000860093	0.000924463	0.000737693	0.00121643	0.00211961	0.00184482	0.000666827	0.000477334	0.000576833
Streptomyces_glaucescens	0.00113281	0.000924463	0.00098359	0.00124125	0.00200686	0.00279089	0.000560135	0.000541839	0.000537503
Streptomyces_sp.HUAS_2-6	0.000923027	0.000924463	0.00120713	0.00156398	0.00198431	0.00193943	0.000546798	0.00041283	0.000445734
Streptomyces_aureoverticillatus	0.00155236	0.000924463	0.00100594	0.0014895	0.00178137	0.00158466	0.000506789	0.000477334	0.000340856
Streptomyces_sp.Mut1	0.00127965	0.000924463	0.0010283	0.00141503	0.00171373	0.00201038	0.000506789	0.000438631	0.000275307
Acidipropionibacterium_jensenii	0.00111183	0.000924463	0.000938882	0.00687653	0.00829804	0.00745025	0.000466779	0.000296721	0.000432625
Microbacterium_sp.KUDC0406	0.00106987	0.000924463	0.00165422	0.0004965	0.00133039	0.000733199	0.000440106	0.000606343	0.000353966
Streptomyces_sp.CGMCC_4.7035	0.00113281	0.000924463	0.000871819	0.0016881	0.0012402	0.00193943	0.000426769	0.00028382	0.000314636
Frigoribacterium_sp.NBH87	0.00151041	0.000924463	0.00185541	0.0008937	0.00148824	0.00189213	0.000426769	0.000657947	0.000589943
Streptomyces_vinaceus	0.000713248	0.000924463	0.000648275	0.00044685	0.00103726	0.00134814	0.000400096	0.000399929	0.000262197
Lactobacillus_terrae	0.000902049	0.000924463	0.000871819	0.000670275	0.000608824	0.000685896	0.000360087	0.00041283	0.000327746
Thalassotalea_crassostreae	0.000755204	0.000924463	0.000760047	0.0014895	0.00148824	0.0014664	0.000333414	0.000361226	0.000314636
Streptomyces_capitiformicae	0.00104889	0.000924463	0.00111772	0.000968175	0.00180392	0.00203404	0.000333414	0.000438631	0.000301526
Microbacterium_sp.NIBRBAC000506063	0.000440535	0.000924463	0.00125184	0.00064545	0.00101471	0.000851457	0.000333414	0.000387028	0.000249087
Cellulomonas_sp.NS3	0.000923027	0.000924463	0.00145303	0.0010923	0.00137549	0.00115893	0.000320077	0.000167712	0.000157318
Streptomyces_sp.DSM_40750	0.000545425	0.000924463	0.000894173	0.0011916	0.00139804	0.00167926	0.000160039	0.000154811	0
Pasteurella_canis	0.00100694	0.000924463	0.000804756	0.00044685	0	0.00059129	0.000133365	0	0
Asticcacaulis_sp.SL142	0.00102792	0.000924463	0.00154245	0.00146468	0.00155588	0.00127719	0	0	0
Rathayibacter_sp.VKM_Ac-2760	0.00100694	0.000924463	0.000916527	0.0012909	0.00205196	0.00255437	0	0	0
Rhodococcus_sp.ZPP	0.00134258	0.000924463	0.00105065	0.00121643	0.00218726	0.00271993	0	0	0
Micromonospora_coxensis	0.00159432	0.000924463	0.00111772	0.0011916	0.00193922	0.00130084	0	0.000245118	0
Protaetiibacter_intestinalis	0.000839115	0.000924463	0.000804756	0.0011916	0.00115	0.000922412	0	0	0
Mycobacterium_sp.IDR2000157661	0.000839115	0.000924463	0.000871819	0.0010923	0.00157843	0.0022942	0	0	0
Micromonospora_echinospora	0.000902049	0.000924463	0.00136361	0.00106748	0.00157843	0.00198673	0	0	0
Mycolicibacterium_sediminis	0.000818137	0.000924463	0.00082711	0.000918525	0.00169118	0.00118258	0	0.000167712	0
Stappia_indica	0.000587381	0.000924463	0	0.0008937	0.000608824	0.000756851	0	0	0
Mycobacterium_lentiflavum	0.00117476	0.000924463	0.000648275	0.000819225	0.00115	0.00172657	0	0	0
Cupriavidus_gilardii	0.000818137	0.000924463	0.000648275	0.0007944	0.00128529	0.00134814	0	0	0
Sphingobium_amiense	0.000734226	0.000924463	0	0.0004965	0.00135294	0.00130084	0	0	0
Curtobacterium_sp.SGAir0471	0.000944005	0.000924463	0.0012742	0.00044685	0.0011951	0.00111162	0	0	0
Staphylospora_marina	0.000755204	0.000903453	0.00111772	0.000521325	0.000338235	0.000567638	0.0107893	0.0113399	0.0105927
Paenibacillus_marchantiae	0.000356624	0.000903453	0.000447087	0.000819225	0.000541177	0.000614941	0.00274733	0.00308332	0.00237288
Parabacteroides_distasonis	0.00289495	0.000903453	0.00216837	0.0015888	0.00135294	0.000993367	0.001387	0.00104497	0.00116678
Atlantibacter_hermannii	0.000881071	0.000903453	0.00167657	0.000769575	0.00146569	0.0029328	0.00113361	0.00176743	0.000524393
Massilia_sp.NP310	0.000964982	0.000903453	0.000938882	0.00111713	0.00121765	0.000922412	0.00102691	0.000490235	0.000498174
Lysobacter_maris	0.000671292	0.000903453	0.000380024	0	0.000586275	0.000307471	0.000573472	0.000606343	0.000380185
Streptomyces_paludis	0.000923027	0.000903453	0.0010283	0.0006951	0.00171373	0.00248342	0.000560135	0.000657947	0.000524393
Streptomyces_sp.CB04723	0.00098596	0.000903453	0.000871819	0.000968175	0.00160098	0.00196308	0.000440106	0.000387028	0
Subtercola_sp.PAMC28395	0.000755204	0.000903453	0.000692984	0.0004965	0.000947059	0.000473032	0.000440106	0.000245118	0.000380185
Micromonospora_ferruginea	0.00117476	0.000903453	0.00120713	0.000918525	0.00133039	0.0021996	0.00038676	0.00028382	0
Streptomyces_sp.CA-210063	0.000881071	0.000903453	0.00051415	0.00094335	0.0011049	0.00153735	0.000280067	0.000348325	0.000209757
Leifsonia_sp.PS1209	0.00106987	0.000903453	0.000692984	0.0006951	0.00117255	0.00191578	0.000226721	0.000258018	0
Streptomyces_sp.RPA4-2	0.000650314	0.000903453	0.000581212	0.00104265	0.0010598	0.00158466	0.000200048	0.000309622	0.000235977
Curtobacterium_sp.MR_MD2014	0.000629336	0.000903453	0.00067063	0	0.00047353	0.000875109	0.000186712	0.000154811	0.000183538
Oerskovia_sp.KBS0722	0.000797159	0.000903453	0.00201189	0.000918525	0.0010598	0.000567638	0.000146702	0.00014191	0.000170428
Dickeya_zeae	0.00157334	0.000903453	0.00154245	0.00280523	0.0024353	0.00238881	0	0	0
Mycobacterium_noviomagense	0.00119574	0.000903453	0.00082711	0.0014895	0.0011049	0.00182117	0	0	0
Gordonia_iterans	0.000839115	0.000903453	0.000961236	0.00141503	0.00155588	0.00165561	0	0	0
Rhodococcus_sp.PBTS_1	0.000776182	0.000903453	0.000581212	0.00136538	0.00112745	0.001561	0	0	0
Arthrobacter_sp.NicSoilB4	0.00098596	0.000903453	0.000782401	0.00114195	0.00139804	0.00193943	0	0	0
Nocardioides_sp.dk884	0.000734226	0.000903453	0.00082711	0.00104265	0.00146569	0.00153735	0	0.000270919	0
Cellulomonas_palmilytica	0.000923027	0.000903453	0.00122949	0.000918525	0.00155588	0.00115893	0	0	0
Microcella_daejeonensis	0.000944005	0.000903453	0.00143068	0.000868875	0.00101471	0.000851457	0	0	0
Bordetella_genomosp.13	0.000839115	0.000903453	0.000782401	0.000868875	0.00139804	0.00137179	0	0	0
Alicycliphilus_denitrificans	0.000629336	0.000903453	0	0.00074475	0.0011049	0.00208134	0	0	0
Aquibium_oceanicum	0.000734226	0.000903453	0.00067063	0.000570975	0.000721569	0.000875109	0	0	0
Ottowia_oryzae	0.000545425	0.000903453	0.000782401	0.0003972	0.000428432	0.000520335	0	0	0
Ureibacillus_thermosphaericus	0.000503469	0.000882442	0.000894173	0.00146468	0.00047353	0.000354774	0.00450775	0.00389608	0.00445734
Tsukamurella_tyrosinosolvens	0.00123769	0.000882442	0.00125184	0.00111713	0.00162353	0.00262533	0.00209384	0.00224476	0.00188782
Levilactobacillus_zymae	0.000482491	0.000882442	0.00129655	0.00163845	0.00184902	0.00193943	0.000986904	0.00122559	0.00119299
Bacillus_sp.THAF10	0.000524447	0.000882442	0.00107301	0.00104265	0.00139804	0.00130084	0.00073351	0.00055474	0.000681711
Clostridium_butyricum	0.000923027	0.000882442	0.00105065	0.0011916	0.00135294	0.000875109	0.000706837	0.000399929	0.000406405
Streptomyces_sp.HUAS_5	0.000734226	0.000882442	0.000692984	0.00121643	0.00157843	0.00172657	0.000573472	0.000735353	0.000471954
Vibrio_aestuarianus	0.00100694	0.000882442	0.00122949	0.000819225	0.000563726	0.000402077	0.000493452	0.00028382	0.000222867
Flavobacterium_anhuiense	0.000587381	0.000882442	0.00098359	0.00064545	0.000811765	0.00106432	0.000466779	0.000619244	0.000367075
Streptomyces_sp.N50	0.00100694	0.000882442	0.00114007	0.0010923	0.00137549	0.0014664	0.000413433	0.000451532	0.000301526
Streptomyces_sp.AM2-3-1	0.000713248	0.000882442	0.00082711	0.000819225	0.0010598	0.00184482	0.000280067	0.000361226	0.000340856
Pantoea_deleyi	0.000964982	0.000882442	0.00111772	0.00024825	0	0.000520335	0.000266731	0.000180613	0.000235977
Agromyces_aureus	0.000860093	0.000882442	0.000849464	0.0003972	0.000856863	0.00130084	0.000186712	0	0.000222867
Paraoerskovia_marina	0.000776182	0.000882442	0.000961236	0.000570975	0.00108235	0.00170291	0.000133365	0.000193514	0.000144208
Mycolicibacterium_rutilum	0.0014265	0.000882442	0.00109536	0.00171293	0.00227745	0.0022942	0	0.000232217	0
Bradyrhizobium_sp.186	0.000776182	0.000882442	0.000782401	0.00146468	0.00135294	0.00132449	0	0	0
Serinicoccus_profundi	0.000902049	0.000882442	0.0023025	0.0010923	0.00184902	0.00186848	0	0.000167712	0
Corynebacterium_freneyi	0.000776182	0.000882442	0.000648275	0.00084405	0.000834314	0.001561	0	0	0
Nocardioides_aromaticivorans	0.000566403	0.000882442	0.00107301	0.000570975	0.0010598	0.000756851	0	0.000206415	0.000275307
Clostridium_sp.MB40-C1	0.000608359	0.000861432	0.000536504	0.000322725	0.00022549	0	0.0129765	0.0154682	0.0152598
Gordonia_polyisoprenivorans	0.00111183	0.000861432	0.00138597	0.00124125	0.00146569	0.00153735	0.00294738	0.00310912	0.00327746
Limosilactobacillus_oris	0.000881071	0.000861432	0.000648275	0.000819225	0.000360785	0.00104067	0.00270732	0.0028124	0.00318569
Paenibacillus_sp.FSL_H7-0357	0.000482491	0.000861432	0.000558858	0.0003972	0.000450981	0.000756851	0.00217386	0.00245118	0.00184849
Streptomyces_sp.HM190	0.00104889	0.000861432	0.000760047	0.00104265	0.00144314	0.00165561	0.000640154	0.000722452	0.000380185
Streptomyces_alboniger	0.00151041	0.000861432	0.00122949	0.00124125	0.00196177	0.00238881	0.000533462	0.000387028	0.000367075
Streptomyces_yatensis	0.00117476	0.000861432	0.00107301	0.00176258	0.00218726	0.00215229	0.00038676	0.000387028	0.000235977
Bacteroides_salyersiae	0.000923027	0.000861432	0.000804756	0.00253215	0.00200686	0.00184482	0.000373423	0.000206415	0.000353966
Aliarcobacter_butzleri	0.00138454	0.000861432	0.00136361	0.00141503	0.0010598	0.0014664	0.00034675	0.000606343	0.000262197
Streptomyces_sp.CFMR_7	0.000587381	0.000861432	0.000581212	0	0.0010598	0.000969715	0.000333414	0.000348325	0
Streptomyces_pluripotens	0.000734226	0.000861432	0.00118478	0.00146468	0.00162353	0.00165561	0.000306741	0.000399929	0.000157318
Streptomyces_sudanensis	0.000734226	0.000861432	0.000894173	0.00111713	0.00160098	0.00172657	0.000306741	0.000335424	0.000275307
Cupriavidus_pinatubonensis	0.000797159	0.000861432	0.00109536	0.000471675	0.000631373	0.000780502	0.000266731	0.000270919	0.000655492
Leclercia_sp.29361	0.010405	0.000861432	0.00114007	0.00054615	0.000518628	0.000780502	0.000213385	0.000580541	0
Streptomyces_pratensis	0.000776182	0.000861432	0.000849464	0.00131573	0.00108235	0.00186848	0.000160039	0.000232217	0.000209757
Prescottella_sp.R16	0.00115378	0.000861432	0.00118478	0.00186188	0.00155588	0.00205769	0	0.00028382	0.000235977
Mycobacterium_sp.ELW1	0.000818137	0.000861432	0.000491795	0.0010923	0.000969608	0.00134814	0	0	0
Lacticaseibacillus_zeae	0.000503469	0.000861432	0	0.00101783	0.00133039	0.00127719	0	0	0.000432625
Cryobacterium_soli	0.00106987	0.000861432	0.000849464	0.000968175	0.000969608	0.00113528	0	0	0
Agrococcus_sp.SCSIO52902	0.000650314	0.000861432	0.00082711	0.000719925	0.00101471	0.00120623	0	0.000167712	0
Mycolicibacterium_monacense	0.000503469	0.000861432	0.000849464	0.00064545	0.00121765	0.000969715	0	0	0
Rhodococcus_gordoniae	0.00098596	0.000861432	0.00067063	0.0005958	0.0011049	0.000780502	0	0	0
Pseudoduganella_armeniaca	0.00102792	0.000861432	0.000894173	0.000471675	0.00121765	0.000804154	0	0	0
Planktothrix_agardhii	0.00098596	0.000861432	0	0	0	0	0	0	0
Kayvirus_MCE2014	0	0.000861432	0	0	0	0	0	0	0
Geobacillus_stearothermophilus	0.000671292	0.000840421	0.000715338	0.00044685	0.0010598	0.000638593	0.00429437	0.00356065	0.00365764
Neobacillus_sp.PS3-34	0.00104889	0.000840421	0.000871819	0.0007944	0.000856863	0.000804154	0.00146702	0.00122559	0.00140275
Azospirillum_sp.B510	0.000482491	0.000840421	0.000469441	0.0002979	0.00047353	0.000520335	0.00104025	0.000761154	0.000655492
Streptomyces_californicus	0.00100694	0.000840421	0.00201189	0.00134055	0.00160098	0.00191578	0.000813529	0.000864362	0.000616162
Bacillus_spizizenii	0.000944005	0.000840421	0.000760047	0.0013902	0.00115	0.000543987	0.000786856	0.000890164	0.0007997
uncultured_Methanolobus_sp.	0.00111183	0.000840421	0.00107301	0.0020853	0.00250294	0.0014664	0.000706837	0.000374127	0.000353966
Enterococcus_avium	0.000944005	0.000840421	0.000916527	0	0.00117255	0.000520335	0.000573472	0.000399929	0.000471954
Leucobacter_triazinivorans	0.000881071	0.000840421	0.00114007	0.00084405	0.00115	0.000851457	0.000533462	0.000503136	0.000524393
Streptomyces_sp.INR7	0.000797159	0.000840421	0.000894173	0.0010923	0.00148824	0.00113528	0.000320077	0.000387028	0.000275307
Streptomyces_flavofungini	0.000839115	0.000840421	0.000581212	0.000719925	0.00133039	0.000969715	0.000320077	0.000451532	0.000353966
Cellulomonas_shaoxiangyii	0.00125867	0.000840421	0.00145303	0.000968175	0.0010598	0.00163196	0.000293404	0	0
Streptomyces_janthinus	0.000818137	0.000840421	0.000760047	0.00074475	0.00117255	0.00125353	0.000240058	0.000322523	0.000249087
Streptomyces_tubercidicus	0.000545425	0.000840421	0.000760047	0.000620625	0.0011049	0.00127719	0.000240058	0.000387028	0.000353966
Agromyces_sp.LHK192	0.000461513	0.000840421	0.00105065	0.000372375	0.000518628	0.00118258	0.000240058	0.000193514	0.000275307
Gordonia_sp.NB41Y	0.000923027	0.000840421	0.00107301	0.00124125	0.00108235	0.00184482	0.000226721	0.000129009	0
Mycolicibacterium_fluoranthenivorans	0.00115378	0.000840421	0.000849464	0.000968175	0.0011049	0.00172657	0.000160039	0.000167712	0
Actinomarinicola_tropica	0.000713248	0.000840421	0.000804756	0.000620625	0.000969608	0.00101702	0.000160039	0	0
Aeromicrobium_erythreum	0.000860093	0.000840421	0.000581212	0.00054615	0.000879412	0.00122988	0.000160039	0.000167712	0
Corynebacterium_halotolerans	0.000587381	0.000840421	0.000558858	0.00379823	0.000811765	0.00111162	0	0.000258018	0
Mycobacteroides_abscessus	0.0025593	0.000840421	0.00232485	0.00273075	0.00259314	0.00423363	0	0	0
Rathayibacter_sp.VKM_Ac-2805	0.00373406	0.000840421	0.00122949	0.00173775	0.00128529	0.00175022	0	0	0
Streptomyces_parvulus	0.000944005	0.000840421	0.00111772	0.00126608	0.000992157	0.00158466	0	0	0
Micromonospora_echinaurantiaca	0.00100694	0.000840421	0.00131891	0.00121643	0.00151079	0.00215229	0	0	0
Microlunatus_sp.Gsoil_973	0.000923027	0.000840421	0.000961236	0.00101783	0.00135294	0.00160831	0	0	0
Pseudoxanthomonas_winnipegensis	0.000608359	0.000840421	0.000648275	0.000670275	0.000947059	0.000685896	0	0	0
Agrococcus_sp.SGAir0287	0.000503469	0.000840421	0.000894173	0.000620625	0.000766667	0.000946064	0	0.000206415	0.000183538
Bifidobacterium_actinocoloniiforme	0.000419558	0.000840421	0.000804756	0.0005958	0.00069902	0.000804154	0	0	0
Xenorhabdus_bovienii	0.000734226	0.000840421	0	0.000570975	0.000653922	0.000614941	0	0	0
Microbacterium_sp.1S1	0.000713248	0.000840421	0.000804756	0.0004965	0.000721569	0.000614941	0	0.000309622	0.000301526
Actinomyces_radicidentis	0.000734226	0.000840421	0.000581212	0.0004965	0.000744118	0.00108797	0	0.000167712	0
Sphingobium_cloacae	0.000776182	0.000840421	0.000804756	0	0	0	0	0	0
Kayvirus_rodi	0	0.000840421	0	0	0	0	0	0	0
Streptomyces_microflavus	0.00115378	0.000819411	0.00152009	0.000993	0.00200686	0.00153735	0.00290737	0.00179323	0.0018616
Bacillus_inaquosorum	0.00104889	0.000819411	0.00067063	0.000993	0.000721569	0.000662244	0.00154704	0.00121269	0.00115367
Bacillus_sp.T3	0.000923027	0.000819411	0.000782401	0.0014895	0.00146569	0.00115893	0.000800193	0.000645046	0.000865249
Streptomyces_sp.71268	0.000671292	0.000819411	0.00067063	0.000968175	0.0011951	0.00125353	0.000626818	0.00055474	0.000511284
Pseudomonas_simiae	0	0.000819411	0	0	0	0.00193943	0.000586808	0	0
Theileria_equi	0.00104889	0.000819411	0.00122949	0.0022839	0.0022549	0.00153735	0.000440106	0.000477334	0.000222867
Streptomyces_sp.3214.6	0.00098596	0.000819411	0.00109536	0.00114195	0.00142059	0.00193943	0.000426769	0.00042573	0.000458844
Agrococcus_sp.Marseille-Q4369	0.000608359	0.000819411	0.00098359	0.0005958	0.00162353	0.0014664	0.000426769	0.000270919	0.000275307
Streptomyces_sp.QHH-9511	0.00102792	0.000819411	0.000760047	0.00106748	0.00121765	0.00177387	0.000413433	0.000451532	0.000340856
Streptomyces_violaceusniger	0.000545425	0.000819411	0.000692984	0.000819225	0.0011049	0.000969715	0.000413433	0.00028382	0.000314636
Streptomyces_argyrophyllae	0.000881071	0.000819411	0.00100594	0.00111713	0.00153333	0.00184482	0.000400096	0.000387028	0.000288416
Streptomyces_broussonetiae	0.000902049	0.000819411	0.000804756	0.00084405	0.00191667	0.00201038	0.000400096	0.000490235	0.000288416
Microbacterium_cremeum	0.000944005	0.000819411	0.00136361	0.00106748	0.00126275	0.00125353	0.000293404	0.000322523	0.000157318
Gordonia_sp.KTR9	0.000923027	0.000819411	0.00129655	0.00121643	0.00169118	0.00184482	0.000266731	0.000219316	0.000249087
Gordonia_pseudamarae	0.00102792	0.000819411	0.000916527	0.0011916	0.0012402	0.00205769	0.000253394	0	0
Rubrobacter_xylanophilus	0.00127965	0.000819411	0.00118478	0.0016881	0.00148824	0.00241246	0.000240058	0	0.000249087
Leucobacter_sp.Psy1	0.000797159	0.000819411	0.00067063	0.000993	0.00103726	0.0014191	0.000213385	0.000309622	0.000157318
Streptomyces_sp.Je_1-369	0.000629336	0.000819411	0.000849464	0.000968175	0.00115	0.00177387	0.000213385	0.000348325	0.000262197
Nocardioides_sp.QY071	0.00119574	0.000819411	0.00145303	0.00126608	0.00175882	0.00222325	0.000200048	0.000180613	0
Cellulomonas_sp.PSBB021	0.000566403	0.000819411	0.00160951	0.00124125	0.00148824	0.00167926	0.000186712	0	0.000314636
Gordonia_sp.PDNC005	0.00100694	0.000819411	0.000760047	0.0008937	0.00117255	0.00113528	0.000186712	0	0.000144208
Tetrasphaera_sp.HKS02	0.000923027	0.000819411	0.00105065	0.000819225	0.00115	0.00139544	0.000133365	0.000180613	0
Sanguibacter_keddieii	0.000797159	0.000819411	0.00118478	0.00054615	0.00128529	0.00130084	0.000133365	0.000154811	0.000183538
Allobranchiibius_sp.GilTou73	0.000524447	0.000819411	0.00109536	0.0003972	0.00101471	0.00101702	0.000133365	0.000167712	0.000144208
Frankia_sp.ArI3	0.00163627	0.000819411	0.0018107	0.0018867	0.00245784	0.00368965	0	0	0
Mycolicibacterium_brumae	0.00130063	0.000819411	0.00100594	0.00173775	0.00173628	0.00217595	0	0	0
Psychrobacter_sanguinis	0.000902049	0.000819411	0.000581212	0.00134055	0.00148824	0.0015137	0	0	0
Mycobacterium_malmoense	0.00111183	0.000819411	0.000938882	0.00126608	0.00130784	0.00184482	0	0	0
Microbacterium_sp.J1-1	0.00138454	0.000819411	0.00145303	0.00124125	0	0.00201038	0	0	0
Chryseobacterium_sp.JJR-5R	0.000461513	0.000819411	0.000849464	0.00114195	0.00146569	0.000685896	0	0	0
Mycobacterium_gordonae	0.000650314	0.000819411	0.000603567	0.0010923	0.00115	0.0015137	0	0	0
Streptomyces_sp.F2	0.000734226	0.000819411	0.000692984	0.00094335	0.00216471	0.00139544	0	0.000503136	0.000458844
Mycolicibacterium_septicum	0.00098596	0.000819411	0.0010283	0.00094335	0.00112745	0.00137179	0	0	0
Cryobacterium_sp.10S3	0.000650314	0.000819411	0.00082711	0.00084405	0.00126275	0.00139544	0	0	0
Micromonospora_craniellae	0.000482491	0.000819411	0.000894173	0.000819225	0.000992157	0.00113528	0	0	0
Myxococcus_stipitatus	0.00111183	0.000819411	0.00149774	0.000670275	0.0011049	0.00104067	0	0	0
Paracoccus_aminovorans	0.000440535	0.000819411	0.000558858	0.00044685	0.000586275	0.00059129	0	0.000245118	0
Mycobacterium_heidelbergense	0.000545425	0.000819411	0.000536504	0.000422025	0.000631373	0.000733199	0	0.00041283	0
Novibacillus_thermophilus	0.000671292	0.0007984	0.0010283	0.00084405	0.000586275	0.00059129	0.0102158	0.010811	0.0119037
Ligilactobacillus_agilis	0.00115378	0.0007984	0.000916527	0.00124125	0.000766667	0.000804154	0.00432104	0.00354775	0.00406405
Cellulomonas_gilvus	0.000923027	0.0007984	0.00134126	0.000968175	0.00101471	0.00120623	0.00114694	0.000748253	0.00102257
uncultured_Bacteroides_sp.	0.000881071	0.0007984	0.000871819	0.0012909	0.00103726	0.00101702	0.0010936	0.00055474	0.00076037
Staphylococcus_pasteuri	0.000545425	0.0007984	0.00120713	0.00186188	0.00139804	0.000733199	0.000813529	0.000606343	0.000707931
Staphylococcus_edaphicus	0.00125867	0.0007984	0.0012742	0.00084405	0.00092451	0.000756851	0.000653491	0.000657947	0.000668602
Streptomyces_sp.FZ201	0.000713248	0.0007984	0.000871819	0.000968175	0.00193922	0.00215229	0.000626818	0.00055474	0.000668602
Staphylococcus_warneri	0.00100694	0.0007984	0.00105065	0.000868875	0.00101471	0.000614941	0.000520125	0.000606343	0.000511284
Psychrobacter_sp.M13	0.000482491	0.0007984	0.000715338	0.00186188	0.00137549	0.00127719	0.000480116	0.000245118	0.000380185
Bombilactobacillus_thymidiniphilus	0.00125867	0.0007984	0.00105065	0.0004965	0.000338235	0.000473032	0.000453443	0.000451532	0.000327746
Streptomyces_rectiverticillatus	0.000629336	0.0007984	0.000782401	0.000868875	0.000969608	0.00160831	0.00038676	0.000528938	0.000380185
Nostoc_sp.PCC_7524	0.00106987	0.0007984	0.000961236	0.00054615	0.00092451	0.000851457	0.000306741	0.000387028	0.000249087
Aeromicrobium_duanguangcaii	0.00121672	0.0007984	0.000916527	0.000918525	0.000947059	0.0014191	0.000293404	0	0.000393295
Burkholderia_pyrrocinia	0.00136356	0.0007984	0.00100594	0.00141503	0.00135294	0.00125353	0.000253394	0	0
Frankia_casuarinae	0.000902049	0.0007984	0.000894173	0.00136538	0.00137549	0.00231786	0.000240058	0.000296721	0
Apibacter_raozihei	0.000671292	0.0007984	0.00051415	0.00131573	0.00115	0.00125353	0.000240058	0.000270919	0.000367075
Nocardioides_sp.HM61	0.000818137	0.0007984	0.0010283	0.00111713	0.00101471	0.001561	0.000240058	0	0
Nocardioides_ungokensis	0.000860093	0.0007984	0.000447087	0.00064545	0.00092451	0.000827806	0.000200048	0.000258018	0
Sphingomonas_sp.PAMC26645	0.000902049	0.0007984	0.0018107	0.0011916	0.0012402	0.00134814	0.000173375	0.000296721	0
Xanthomonas_hortorum	0	0.0007984	0.000536504	0	0	0	0.000146702	0	0
Solicola_gregarius	0.00098596	0.0007984	0.0012742	0.000918525	0.00142059	0.00158466	0.000133365	0.000129009	0.000131098
Mycolicibacterium_aubagnense	0.00102792	0.0007984	0.000871819	0.00153915	0.00139804	0.00167926	0	0	0
Streptomyces_sp.HP-A2021	0.000503469	0.0007984	0.000536504	0.00146468	0.000834314	0.00089876	0	0.000258018	0.000222867
Mycolicibacterium_boenickei	0.000776182	0.0007984	0.00098359	0.00134055	0.000856863	0.00153735	0	0	0
Kitasatospora_setae	0.000902049	0.0007984	0.00100594	0.00104265	0.00135294	0.00160831	0	0.000309622	0
Arthrobacter_sp.FW305-BF8	0.000818137	0.0007984	0.000916527	0.00101783	0.00121765	0.00115893	0	0	0
Curtobacterium_sp.YC1	0.000734226	0.0007984	0.000938882	0.000993	0.00069902	0.00104067	0	0.000193514	0.000196648
Rubrivivax_gelatinosus	0.000881071	0.0007984	0.000871819	0.00084405	0.000856863	0.00113528	0	0	0
Helcobacillus_massiliensis	0.000734226	0.0007984	0.00098359	0.00074475	0.000879412	0.00118258	0	0.000309622	0.000288416
Gordonia_sp.X0973	0.000734226	0.0007984	0.000760047	0.00074475	0.00092451	0.00089876	0	0	0
Leucobacter_rhizosphaerae	0.00104889	0.0007984	0.000916527	0.000670275	0.00092451	0.00118258	0	0.000167712	0
Thioclava_nitratireducens	0.00102792	0.0007984	0.00114007	0.000670275	0.000766667	0.000875109	0	0	0
Nocardioides_okcheonensis	0.00115378	0.0007984	0.000894173	0.0005958	0.0010598	0.00144275	0	0	0
Nocardioides_sp.WS12	0.00039858	0.0007984	0.000581212	0.000570975	0.00101471	0.000804154	0	0	0
Achromobacter_denitrificans	0.000419558	0.0007984	0.000469441	0.0004965	0.000428432	0.000804154	0	0	0
Acinetobacter_sp.YH12068_T	0	0.0007984	0	0	0	0	0	0.000632145	0
Corallococcus_coralloides	0.00111183	0.000777389	0.00125184	0.000819225	0.000834314	0.00125353	0.00284068	0.00353485	0.00327746
Gordonia_sp.SL306	0.000839115	0.000777389	0.000804756	0.00074475	0.000834314	0.00120623	0.00186712	0.00172872	0.00175672
Clostridium_formicaceticum	0.000881071	0.000777389	0.000961236	0.000918525	0.000721569	0.00059129	0.00174709	0.00114818	0.00125854
Psychrobacter_sp.KCTC_72983	0.000566403	0.000777389	0.00067063	0	0	0	0.00158705	0.00108368	0.0007997
Alcaligenes_faecalis	0	0.000777389	0	0.0008937	0	0.00059129	0.00129365	0.000941767	0.00321191
Streptomyces_finlayi	0.000881071	0.000777389	0.000916527	0.00116678	0.000811765	0.00184482	0.000666827	0.000503136	0.000485064
Athalassotoga_saccharophila	0.00148943	0.000777389	0.00129655	0.000993	0.0011049	0.000780502	0.000626818	0.000516037	0.000340856
Streptomyces_sp.AMCC400023	0.000545425	0.000777389	0.000581212	0.000719925	0.000744118	0.000946064	0.000413433	0.000438631	0.000235977
Polynucleobacter_sp.MWH-UH25E	0.000944005	0.000777389	0.00158716	0.00044685	0.000676471	0.000614941	0.000360087	0	0.000196648
Paraflavitalea_speifideiaquila	0.000461513	0.000777389	0.000715338	0.00141503	0.00130784	0.00111162	0.00034675	0.000451532	0.000458844
Streptomyces_durocortorensis	0.00109085	0.000777389	0.0010283	0.00116678	0.00151079	0.00163196	0.000306741	0.000335424	0.000249087
Streptomyces_fagopyri	0.000545425	0.000777389	0.000581212	0.000670275	0.000834314	0.000804154	0.000280067	0.000180613	0.000222867
Enterobacter_cancerogenus	0.000629336	0.000777389	0.00131891	0.00034755	0.00146569	0.000520335	0.000200048	0.000258018	0.000235977
Microbacterium_galbinum	0.000713248	0.000777389	0.000715338	0.000521325	0.000676471	0.000567638	0.000186712	0.000245118	0.000170428
Microlunatus_elymi	0.000881071	0.000777389	0.000603567	0.00064545	0.000834314	0.000993367	0.000160039	0	0.000157318
Tellurirhabdus_rosea	0.000671292	0.000777389	0.0010283	0.00116678	0.00108235	0.00165561	0	0	0
Streptomyces_sp.VNUA24	0.000629336	0.000777389	0.000603567	0.000819225	0.000721569	0.00089876	0	0.00028382	0.000314636
Bradyrhizobium_lablabi	0.000482491	0.000777389	0	0.0007944	0.00047353	0.000804154	0	0	0
Corynebacterium_hansenii	0.000545425	0.000777389	0.000402378	0.000620625	0.000856863	0.00113528	0	0	0
Cupriavidus_campinensis	0.000671292	0.000777389	0.000692984	0.000570975	0.000811765	0.00113528	0	0	0
Qipengyuania_psychrotolerans	0.000440535	0.000777389	0.000715338	0.000471675	0.000518628	0.00089876	0	0	0
Cellulomonas_iranensis	0.000629336	0.000777389	0.00107301	0.0003972	0.000811765	0.000827806	0	0.000374127	0
Shinella_sp.HZN7	0.000944005	0.000777389	0.000715338	0.00034755	0.000518628	0.000496683	0	0	0
Salinibacterium_sp.ZJ70	0.000272712	0.000777389	0.000692984	0.000322725	0.000721569	0.000425729	0	0	0
Faecalibacterium_prausnitzii	0.00119574	0.000756379	0.000871819	0.000670275	0.000992157	0.000804154	0.00324078	0.0027608	0.00254331
Acetivibrio_clariflavus	0.000629336	0.000756379	0.00082711	0.000918525	0.000834314	0.00089876	0.00246726	0.00233507	0.00205824
Globicatella_sanguinis	0.000461513	0.000756379	0	0.00034755	0	0	0.0023339	0.00238667	0.00217623
Corynebacterium_flavescens	0.000713248	0.000756379	0.000536504	0.00084405	0.000428432	0.00122988	0.00230722	0.00223186	0.00128476
Empedobacter_falsenii	0.000944005	0.000756379	0.000648275	0.00101783	0.00101471	0.000875109	0.00202716	0.00236087	0.00187471
Lacipirellula_limnantheis	0.00138454	0.000756379	0.00114007	0.000570975	0.00112745	0.000685896	0.00132032	0.00104497	0.000576833
Streptomyces_sp.2323.1	0.000482491	0.000756379	0.000648275	0.000471675	0.000856863	0.000733199	0.0012403	0.00110948	0.000734151
Prochlorococcus_marinus	0.00153139	0.000756379	0.000871819	0.00163845	0.00130784	0.00106432	0.000813529	0.00069665	0.000524393
Raoultella_planticola	0	0.000756379	0.000357669	0.0005958	0.000518628	0	0.000786856	0.000619244	0.000629272
Massilia_sp.REN29	0.000818137	0.000756379	0.000692984	0.000570975	0.000721569	0.000685896	0.000786856	0.000361226	0.000498174
Acetobacter_ascendens	0.00146845	0.000756379	0.000782401	0.218907	0.304254	0.290678	0.000666827	0.000503136	0.00114056
Bacteroides_eggerthii	0.00146845	0.000756379	0.000715338	0.00094335	0.000789216	0.000922412	0.000466779	0.000606343	0.000458844
Burkholderia_multivorans	0.000755204	0.000756379	0.000760047	0.000719925	0.00169118	0.00163196	0.00038676	0	0
Candidatus_Liberibacter_solanacearum	0.00140552	0.000756379	0.00111772	0.0006951	0.000631373	0.000567638	0.00038676	0.000335424	0.000419515
Fusobacterium_pseudoperiodonticum	0.00069227	0.000756379	0.000894173	0.000372375	0.000586275	0.000354774	0.000360087	0.000438631	0.000471954
Streptomyces_gardneri	0.000860093	0.000756379	0.00125184	0.00124125	0.00169118	0.00179752	0.000333414	0.000593442	0.000393295
Leifsonia_sp.21MFCrub1.1	0.000818137	0.000756379	0.00125184	0.000819225	0.0010598	0	0.000320077	0.000335424	0
Acinetobacter_vivianii	0.000671292	0.000756379	0.000938882	0.000719925	0.000608824	0.000354774	0.000320077	0.000258018	0.000222867
Paenibacillus_sp.FSL_R7-0331	0.000923027	0.000756379	0.00051415	0.000322725	0.000338235	0	0.000293404	0.000335424	0
Streptococcus_sp.LPB0220	0.00029369	0.000756379	0.000625921	0	0.000293137	0.000662244	0.000266731	0.000154811	0.000288416
Sandaracinus_amylolyticus	0.000755204	0.000756379	0.000737693	0.000819225	0.000901961	0.000875109	0.000240058	0.000270919	0.000432625
Zhihengliuella_sp.ISTPL4	0.0018041	0.000756379	0.00051415	0.000620625	0.000653922	0.000733199	0.000240058	0.000309622	0
Baekduia_alba	0.000818137	0.000756379	0.000625921	0.000719925	0.00108235	0.00108797	0.000213385	0	0
Agromyces_soli	0.000755204	0.000756379	0.00131891	0.000670275	0.000901961	0.00108797	0.000186712	0	0.000222867
Nocardioides_houyundeii	0.000713248	0.000756379	0.000804756	0.000620625	0.00103726	0.00139544	0.000186712	0	0
Mycobacterium_sp.EPa45	0.00098596	0.000756379	0.000938882	0.00143985	0.00144314	0.00139544	0	0	0
Mycolicibacterium_phocaicum	0.00111183	0.000756379	0.00134126	0.0012909	0.000969608	0.00106432	0	0	0
Arthrobacter_dokdonellae	0.000671292	0.000756379	0.000849464	0.0011916	0.0010598	0.00101702	0	0	0
Tessaracoccus_defluvii	0.000356624	0.000756379	0.000938882	0.0006951	0.000721569	0.000969715	0	0.00028382	0
Micromonospora_sagamiensis	0.000356624	0.000756379	0.00098359	0.0006951	0.000608824	0.00160831	0	0	0
Mycolicibacterium_sp.MU0053	0.000671292	0.000756379	0.000424732	0.000570975	0.000992157	0.00127719	0	0	0
Glutamicibacter_arilaitensis	0.000314668	0.000756379	0.000469441	0.000570975	0.000496079	0.000662244	0	0	0
Microbacterium_rhizosphaerae	0.000524447	0.000756379	0.000715338	0.00044685	0.000992157	0.000354774	0	0.000154811	0
Aurantimonas_sp.HBX-1	0.000461513	0.000756379	0.000648275	0.00044685	0.000856863	0.000733199	0	0	0
Streptomyces_fungicidicus	0	0.000756379	0	0	0.000721569	0.00120623	0	0.000541839	0.000629272
Acinetobacter_sp.YH12138	0	0.000756379	0	0	0.0011951	0.000733199	0	0.000503136	0
Azospirillum_sp.TSH58	0	0.000756379	0	0	0.000766667	0	0	0	0
Neobacillus_sp.OS1-33	0.000818137	0.000735368	0.00100594	0.000670275	0.000721569	0.000685896	0.00077352	0.000619244	0.000589943
Staphylococcus_lloydii	0.000839115	0.000735368	0.0010283	0.00054615	0.000721569	0.00044938	0.000586808	0.000812758	0.00077348
Streptomyces_cadmiisoli	0.000755204	0.000735368	0.00100594	0.000918525	0.00133039	0.00208134	0.000546798	0.000645046	0.000537503
Streptomyces_sp.ITFR-6	0.000860093	0.000735368	0.000916527	0.00126608	0.00157843	0.00205769	0.000480116	0.000580541	0.000432625
Flavobacterium_dauae	0.00100694	0.000735368	0.000581212	0.000322725	0.000563726	0.000946064	0.000413433	0.00122559	0.000249087
Microcystis_aeruginosa	0.000629336	0.000735368	0.000715338	0.00054615	0.00069902	0	0.000400096	0	0
Paraburkholderia_dioscoreae	0.000818137	0.000735368	0.000715338	0.000868875	0.000789216	0.000993367	0.00038676	0	0
Streptomyces_vilmorinianum	0.000776182	0.000735368	0.00107301	0.00084405	0.00128529	0.00189213	0.00034675	0.000309622	0.000288416
Planococcus_maritimus	0.000755204	0.000735368	0.000581212	0.00064545	0.000676471	0.00104067	0.00034675	0.00042573	0.000432625
Lactococcus_paracarnosus	0.00127965	0.000735368	0.000871819	0.00451815	0.00347255	0.00413903	0.000333414	0.000348325	0.000288416
Streptomyces_pristinaespiralis	0.00117476	0.000735368	0.00109536	0.00131573	0.00175882	0.00177387	0.000320077	0.000361226	0.000393295
Microbacterium_hydrocarbonoxydans	0.000566403	0.000735368	0.000469441	0	0.000360785	0.000543987	0.000320077	0.00028382	0
Sphingobacterium_spiritivorum	0.00069227	0.000735368	0.000938882	0.0004965	0.000586275	0.000425729	0.000306741	0.000451532	0.000367075
Archangium_violaceum	0.000964982	0.000735368	0.000760047	0.000769575	0.000766667	0.000804154	0.000293404	0.000258018	0.000183538
Salinibacterium_sp.ZJ450	0.000797159	0.000735368	0.000804756	0.00074475	0.000969608	0.00120623	0.000280067	0.000232217	0
Streptomyces_sp.ADI95-16	0.000503469	0.000735368	0.000402378	0.000719925	0.0011951	0.00089876	0.000280067	0.000232217	0.000275307
Cyclonatronum_proteinivorum	0.000566403	0.000735368	0.000603567	0.0006951	0.00117255	0.00089876	0.000280067	0.000258018	0.000327746
Pseudomonas_congelans	0.000650314	0.000735368	0.00100594	0.00153915	0.00130784	0.00172657	0.000266731	0.000296721	0
Streptomyces_endophytica	0.00115378	0.000735368	0.000804756	0.00114195	0.00157843	0.00196308	0.000253394	0.000245118	0
Lactobacillus_intestinalis	0.000461513	0.000735368	0.000245898	0.00583388	0.00376569	0.0015137	0.000240058	0.000219316	0.000157318
Nocardioides_panacisoli	0.00100694	0.000735368	0.000849464	0.00074475	0.000789216	0.00167926	0.000186712	0	0
Mycobacterium_sp.Z3061	0.000650314	0.000735368	0.000536504	0.000570975	0.000856863	0.000780502	0.000186712	0.000167712	0
Streptomyces_davaonensis	0.000755204	0.000735368	0.00051415	0.000521325	0.000947059	0.00118258	0.000186712	0.000206415	0.000262197
Microbacterium_proteolyticum	0.00113281	0.000735368	0.00140832	0.00106748	0.00117255	0.00115893	0.000160039	0.000180613	0.000157318
Corynebacterium_guangdongense	0.0014265	0.000735368	0.0010283	0.00124125	0.00128529	0.00170291	0.000146702	0	0.000275307
Mycobacterium_basiliense	0.000944005	0.000735368	0.000760047	0.0012909	0.000947059	0.00118258	0	0	0
Mycobacterium_xenopi	0.000587381	0.000735368	0.000581212	0.000918525	0.000676471	0.00101702	0	0	0
Rothia_mucilaginosa	0.00102792	0.000735368	0.000760047	0.0008937	0.000789216	0.00134814	0	0.000180613	0
Piscinibacter_sp.XHJ-5	0.000818137	0.000735368	0.000760047	0.0008937	0.0012402	0.00122988	0	0	0
Aeromonas_hydrophila	0.000818137	0.000735368	0.000491795	0.000868875	0.00092451	0.00132449	0	0	0
Mycolicibacter_hiberniae	0.000566403	0.000735368	0.000536504	0.000819225	0.000856863	0.00149005	0	0	0
Mycobacterium_paragordonae	0.00109085	0.000735368	0.000760047	0.00074475	0.00115	0.00172657	0	0	0
Mycobacterium_vicinigordonae	0.000902049	0.000735368	0.000894173	0.000719925	0.00092451	0.000993367	0	0	0
Dactylosporangium_matsuzakiense	0	0.000735368	0.000894173	0.0005958	0.000789216	0.00113528	0	0	0
Microbacterium_caowuchunii	0.000587381	0.000735368	0.000760047	0.0004965	0.000631373	0.000685896	0	0.000219316	0
Schaalia_odontolytica	0.000734226	0.000735368	0.00067063	0.000422025	0.000947059	0.000756851	0	0	0.000222867
Lysobacter_sp.CW239	0.000482491	0.000735368	0.000402378	0	0.000338235	0.000283819	0	0	0
Methanobrevibacter_ruminantium	0.000377602	0.000735368	0.000447087	0	0.000766667	0.000756851	0	0	0
Plantactinospora_sp.BB1	0	0.000735368	0	0	0	0	0	0	0
Parageobacillus_caldoxylosilyticus	0.000713248	0.000714358	0.000804756	0.00124125	0.000856863	0.000946064	0.00209384	0.00192224	0.00166495
Flavobacterium_sp.Sr18	0.0016153	0.000714358	0.00187776	0.0005958	0.000586275	0.000662244	0.000853539	0.000503136	0.000367075
Sinorhizobium_fredii	0.00106987	0.000714358	0.00098359	0.0008937	0.000969608	0.00108797	0.000666827	0.000606343	0.000301526
Rahnella_bonaserana	0.00245441	0.000714358	0.00145303	0	0	0.000638593	0.000480116	0.000516037	0.000721041
Dermabacter_vaginalis	0.000964982	0.000714358	0.000692984	0	0.000541177	0.000543987	0.000480116	0.000232217	0.000327746
Streptomyces_sp.CL7	0.000713248	0.000714358	0.000715338	0.00064545	0.00126275	0.00125353	0.000373423	0.000580541	0.000301526
Streptomyces_tirandamycinicus	0.000545425	0.000714358	0.000849464	0.00114195	0.00139804	0.00172657	0.000333414	0.000309622	0.000262197
Streptomyces_tanashiensis	0.000923027	0.000714358	0.000871819	0.00116678	0.0011951	0.00177387	0.000320077	0.000399929	0.000288416
Piscinibacter_gummiphilus	0.000964982	0.000714358	0.000782401	0.0006951	0.000879412	0.000875109	0.000320077	0.000154811	0
Streptomyces_deccanensis	0.000461513	0.000714358	0.000603567	0.000769575	0.000789216	0.00137179	0.000306741	0.000296721	0
Microbacterium_sp.cx-55	0.000713248	0.000714358	0.000849464	0.00084405	0.000789216	0.000993367	0.000240058	0.000180613	0
Microbacterium_sp.PM5	0.00109085	0.000714358	0.00111772	0.000719925	0.00115	0.00115893	0.000240058	0.00028382	0.000235977
Agromyces_larvae	0.00069227	0.000714358	0.00067063	0.000521325	0.00069902	0.000875109	0.000226721	0	0
Microbacterium_sp.4R-513	0.000545425	0.000714358	0.000782401	0.000422025	0.000744118	0.000543987	0.000200048	0.000193514	0
Corynebacterium_maris	0.00098596	0.000714358	0.000715338	0.0006951	0.00128529	0.00149005	0.000186712	0.000167712	0
Nocardioides_scoriae	0.000797159	0.000714358	0.0010283	0.000570975	0.00112745	0.00167926	0.000173375	0.000180613	0.000183538
Microbacterium_luteolum	0.000671292	0.000714358	0.00118478	0.000521325	0.000834314	0.000638593	0.000160039	0.000335424	0.000235977
Microbacterium_pygmaeum	0.000608359	0.000714358	0.00082711	0.000620625	0.000721569	0.00059129	0.000146702	0.000309622	0.000131098
Streptomyces_sp.HNA39	0.000545425	0.000714358	0.000625921	0.0012909	0.000947059	0.00167926	0	0	0
Yersinia_sp.SCPM-O-B-9106_(C-191)	0.00109085	0.000714358	0	0.00094335	0	0	0	0	0
Achromobacter_sp.AONIH1	0.000797159	0.000714358	0.00116242	0.0008937	0.000834314	0.00139544	0	0	0
Nocardioides_coralli	0.00069227	0.000714358	0.000871819	0.000868875	0.000676471	0.000922412	0	0.00014191	0
Sphingomonas_insulae	0.000860093	0.000714358	0.00067063	0.00084405	0.000653922	0.00115893	0	0	0
Phycicoccus_endophyticus	0.000839115	0.000714358	0.000849464	0.000819225	0.0011951	0.00144275	0	0.000206415	0.000144208
Cupriavidus_pauculus	0.00069227	0.000714358	0.000737693	0.0007944	0.000744118	0.000969715	0	0.000219316	0
Nocardioides_yefusunii	0.000776182	0.000714358	0.000938882	0.000769575	0.00112745	0.000709548	0	0	0
Methylobacterium_sp.NMS14P	0.000461513	0.000714358	0.000648275	0.000769575	0.00047353	0.000662244	0	0	0
Actinomyces_faecalis	0.000776182	0.000714358	0.00067063	0.000719925	0.000721569	0.000709548	0	0	0
Trueperella_bernardiae	0.000776182	0.000714358	0	0.000719925	0	0.000804154	0	0	0
Micromonospora_narathiwatensis	0.000797159	0.000714358	0.000894173	0.000670275	0.00137549	0.00125353	0	0	0
Azospirillum_brasilense	0	0.000714358	0.00067063	0.00064545	0.000721569	0.000543987	0	0.000258018	0.000314636
Nocardioides_mesophilus	0.000713248	0.000714358	0.000648275	0.0005958	0.00117255	0.000922412	0	0	0
Nocardioides_dongkuii	0.000944005	0.000714358	0.000916527	0.00054615	0.000879412	0.00139544	0	0	0
Mycolicibacterium_confluentis	0.000377602	0.000714358	0.000648275	0.0004965	0.000360785	0.000567638	0	0	0
Sphingomonas_sp.C3-2	0.000272712	0.000714358	0.000469441	0.0004965	0.00047353	0.00044938	0	0	0
Rathayibacter_tanaceti	0.000545425	0.000714358	0.000558858	0.0003972	0.000766667	0.000662244	0	0	0
Luteimonas_yindakuii	0.000524447	0.000714358	0.000312961	0.0003972	0.00069902	0.000709548	0	0	0
Treponema_peruense	0	0.000714358	0	0.00034755	0.000450981	0.000804154	0	0	0
Corynebacterium_heidelbergense	0.000629336	0.000714358	0.000268252	0.000273075	0.000518628	0.000354774	0	0.00014191	0
Marinobacter_sp.BSs20148	0	0.000714358	0	0	0	0.000402077	0	0	0
Melaminivora_suipulveris	0	0.000714358	0	0	0.000496079	0.00111162	0	0	0
Stenotrophomonas_sp.SAU14A_NAIMI4_5	0	0.000714358	0	0	0.000744118	0	0	0	0
Paenibacillus_lautus	0.000440535	0.000693347	0.000558858	0	0	0	0.00976235	0.0109658	0.011694
Dickeya_dadantii	0.00104889	0.000693347	0.000715338	0.00121643	0.000879412	0.00059129	0.00118695	0.000915965	0.000393295
uncultured_Desulfobacter_sp.	0.000797159	0.000693347	0.000961236	0.0011916	0.00144314	0.000875109	0.0010936	0.000877263	0.00077348
Brucella_sp.NM4	0.000587381	0.000693347	0.000715338	0.000521325	0.000811765	0.00089876	0.00101358	0.000993371	0.0007997
Latilactobacillus_fuchuensis	0.000503469	0.000693347	0.000380024	0.000769575	0.000789216	0.00179752	0.00077352	0.000645046	0.000511284
Streptomyces_sp.EAS-AB2608	0.000964982	0.000693347	0.000938882	0.00101783	0.00180392	0.00165561	0.000720174	0.000851461	0.000852139
Synechococcus_sp.BMK-MC-1	0.00069227	0.000693347	0.000447087	0	0	0	0.000706837	0.000748253	0.000629272
Leishmania_mexicana	0.00136356	0.000693347	0.00082711	0.00121643	0.00178137	0.00113528	0.000440106	0.000219316	0.000340856
Streptomyces_sp.GQFP	0.000650314	0.000693347	0.00082711	0.000769575	0.0011049	0.00165561	0.000306741	0.00041283	0.000327746
Streptomyces_sp.MRC013	0.000524447	0.000693347	0.00067063	0.00094335	0.00117255	0.00125353	0.000293404	0.00042573	0.000327746
Corynebacterium_aurimucosum	0.000461513	0.000693347	0.000491795	0	0.000450981	0.000685896	0.000293404	0.000335424	0.000235977
Arthrobacter_crystallopoietes	0.000776182	0.000693347	0.00116242	0.000993	0.000901961	0.00160831	0.000280067	0.000335424	0.000406405
Plantibacter_flavus	0.00098596	0.000693347	0.00118478	0.000570975	0.00135294	0.00130084	0.000266731	0.000309622	0.000262197
Alkalimarinus_alittae	0.000902049	0.000693347	0.000715338	0.00054615	0.000428432	0.00044938	0.000266731	0.000206415	0.000235977
Microbacterium_atlanticum	0.000776182	0.000693347	0.00114007	0.000719925	0.000992157	0.000733199	0.000240058	0.000180613	0.000301526
Microbacterium_chocolatum	0.00109085	0.000693347	0.00122949	0.000570975	0.000901961	0.000780502	0.000240058	0.000232217	0.000353966
Actinotalea_sp.JY-7876	0.000923027	0.000693347	0.000916527	0.000719925	0.000992157	0.00132449	0.000213385	0	0
Oceanicola_sp.D3	0.00100694	0.000693347	0.000804756	0.0007944	0.000676471	0.000875109	0.000200048	0.00014191	0
Janibacter_melonis	0.000566403	0.000693347	0.00098359	0.0008937	0.000947059	0.00120623	0.000186712	0.000219316	0.000380185
Mycobacterium_conspicuum	0.000587381	0.000693347	0.00067063	0.000918525	0.0010598	0.00153735	0.000173375	0	0
Siccibacter_colletis	0.000671292	0.000693347	0.000760047	0.0006951	0.000901961	0.000685896	0.000173375	0.000322523	0.000157318
Microbacterium_sp.KACC_23027	0.000818137	0.000693347	0.000760047	0.000570975	0.000969608	0.00122988	0.000146702	0.000245118	0
Agrobacterium_vaccinii	0.00132161	0.000693347	0.000961236	0.00156398	0.00117255	0.00186848	0	0	0
Polynucleobacter_ibericus	0.000461513	0.000693347	0.00051415	0.00124125	0.00166863	0.00104067	0	0	0
Mycolicibacter_sp.MU0083	0.000902049	0.000693347	0.000648275	0.00114195	0.000947059	0.00125353	0	0	0
Tautonia_plasticadhaerens	0.000860093	0.000693347	0.000961236	0.00111713	0.00128529	0.00125353	0	0	0
Mycolicibacter_sp.MYC017	0.000734226	0.000693347	0.000737693	0.000918525	0.00115	0.00132449	0	0	0
Mycobacteroides_chelonae	0.00069227	0.000693347	0.00122949	0.0008937	0.00092451	0.000922412	0	0	0
Aeromicrobium_senzhongii	0.000608359	0.000693347	0.000715338	0.000769575	0.000834314	0.00104067	0	0.000270919	0
Aeromicrobium_sp.HA	0.00106987	0.000693347	0.000938882	0.000769575	0.00112745	0.00134814	0	0	0
Nocardioides_piscis	0.00100694	0.000693347	0.000871819	0.000719925	0.000879412	0.0015137	0	0	0
Anaeromyxobacter_dehalogenans	0.00098596	0.000693347	0.000760047	0.000670275	0.0011049	0.00089876	0	0	0
Microbacterium_wangchenii	0.000671292	0.000693347	0.000871819	0.00064545	0.000676471	0.00106432	0	0.00014191	0
Rahnella_aceris	0.000797159	0.000693347	0.00051415	0.00064545	0.000563726	0.000354774	0	0	0
Curtobacterium_sp.MCSS17_007	0.000881071	0.000693347	0.00067063	0.000620625	0.000856863	0.00101702	0	0	0
Cystobacter_fuscus	0.000524447	0.000693347	0.00051415	0.000620625	0.000766667	0.00104067	0	0	0
Methylobacterium_brachiatum	0.000461513	0.000693347	0.00051415	0.000620625	0.000338235	0.000520335	0	0	0
Bifidobacterium_choerinum	0.000566403	0.000693347	0.000536504	0.00054615	0.000631373	0.000733199	0	0	0
Cellulomonas_sp.S1-8	0.000755204	0.000693347	0.00107301	0.000521325	0.0011049	0.00118258	0	0.000232217	0.000157318
Clavibacter_sp.A6099	0.000608359	0.000693347	0.000469441	0.0004965	0.000789216	0.00089876	0	0	0
Xanthomonas_sp.CFBP_8443	0.000566403	0.000693347	0.000581212	0.0004965	0.000563726	0.000520335	0	0	0
Paracoccus_sp.M09	0.000482491	0.000693347	0.000447087	0.000471675	0.000496079	0.00191578	0	0	0
Mesorhizobium_sp.AR10	0.000545425	0.000693347	0.000961236	0.0003972	0.000383334	0.000851457	0	0	0
Streptomyces_sp.11-1-2	0	0.000693347	0	0	0.00121765	0.000993367	0	0.000438631	0
Pseudomonas_sp.MH9.3	0	0.000693347	0.000312961	0	0	0	0	0.000154811	0
Rahnella_victoriana	0.000650314	0.000693347	0.000760047	0	0.000270588	0.000283819	0	0	0
Stutzerimonas_chloritidismutans	0	0.000693347	0	0	0	0.0044938	0	0	0
Corallococcus_sp.NCRR	0	0.000693347	0	0	0.000450981	0	0	0	0
Leclercia_sp.J807	0	0.000693347	0	0	0	0	0	0	0
Paracoccus_mutanolyticus	0	0.000693347	0	0	0	0	0	0	0
Skermanella_mucosa	0	0.000693347	0.000581212	0	0.00103726	0.000614941	0	0	0
Brevibacillus_brevis	0.00115378	0.000672337	0.00100594	0.000620625	0.000360785	0.00044938	0.00992239	0.00922416	0.00880981
Allobacillus_halotolerans	0.000964982	0.000672337	0.000760047	0.000570975	0.000721569	0.000307471	0.00508122	0.00508296	0.00525704
Brevibacillus_marinus	0.000587381	0.000672337	0.00051415	0.000819225	0.000586275	0.000638593	0.00344083	0.00287691	0.00285794
Niveibacterium_microcysteis	0.000713248	0.000672337	0.0010283	0.000471675	0.00069902	0.000307471	0.00216052	0.00194804	0.00184849
Segatella_copri	0.000503469	0.000672337	0.000625921	0.00104265	0.000811765	0.000614941	0.00166707	0.00149651	0.00112745
Sneathiella_marina	0.00281104	0.000672337	0.00207895	0.00419543	0.00342745	0.00217595	0.00165373	0.000774055	0.000668602
Streptomyces_sp.CMB-StM0423	0.000964982	0.000672337	0.000894173	0.000993	0.00130784	0.00234151	0.000573472	0.000580541	0.000498174
Synechococcus_sp.BIOS-U3-1	0.000629336	0.000672337	0.000760047	0.00116678	0.00144314	0.00111162	0.00038676	0.000361226	0.000340856
Streptomyces_sp.XC_2026	0.000944005	0.000672337	0.000849464	0.00084405	0.00139804	0.00134814	0.000333414	0.00055474	0.000445734
Homoserinibacter_sp.YIM_151385	0.000545425	0.000672337	0.000849464	0.0005958	0.00121765	0.000827806	0.000266731	0.000232217	0
Georgenia_yuyongxinii	0.00100694	0.000672337	0.00100594	0.00126608	0.0010598	0.00111162	0.000240058	0.000167712	0.000209757
Burkholderia_sp.Bp7605	0.00069227	0.000672337	0.000424732	0.000620625	0.000360785	0.000473032	0.000226721	0	0
Micromonospora_profundi	0.00069227	0.000672337	0.000938882	0.0005958	0.000856863	0.00101702	0.000186712	0	0
Stenotrophomonas_sp.A5586	0.000860093	0.000672337	0.000894173	0.000570975	0.000789216	0.000662244	0.000160039	0	0
Nocardioides_seonyuensis	0.00104889	0.000672337	0.00100594	0.000769575	0.00137549	0.00122988	0.000146702	0.000193514	0
Verrucosispora_sp.NA02020	0.000629336	0.000672337	0.00082711	0.000968175	0.00103726	0.00106432	0	0	0
Microbacterium_sp.ABRD28	0.000671292	0.000672337	0.000648275	0.000670275	0.000631373	0.00104067	0	0	0
Sphingomonas_radiodurans	0.000545425	0.000672337	0.000804756	0.000620625	0.000496079	0.000685896	0	0.00014191	0
Oceanimonas_pelagia	0.000566403	0.000672337	0.000536504	0.000620625	0.000676471	0.00044938	0	0	0
Protaetiibacter_larvae	0.000608359	0.000672337	0.00067063	0.0003972	0.000879412	0.000709548	0	0	0
Arthrobacter_sp.QXT-31	0.000608359	0.000672337	0.000402378	0.000372375	0.000856863	0.00059129	0	0	0
Pseudorhizobium_banfieldiae	0	0.000672337	0.00098359	0.00034755	0.000879412	0.000496683	0	0	0
Demequina_sp.TMPB413	0.000671292	0.000672337	0.000760047	0.000322725	0.000856863	0.00104067	0	0	0
Virgibacillus_sp.6R	0.000503469	0.000651326	0.000536504	0	0	0	0.0730576	0.0379674	0.0614851
Paenibacillus_dendritiformis	0.000377602	0.000651326	0.000603567	0	0	0.000236516	0.0102291	0.00949508	0.0108943
Paenibacillus_elgii	0.000650314	0.000651326	0.000715338	0.00044685	0.000450981	0.000496683	0.00821531	0.00721162	0.00713175
Alkaliphilus_metalliredigens	0.000503469	0.000651326	0.000447087	0.000868875	0.000789216	0.00104067	0.00180043	0.0014062	0.00156007
Sphingosinicella_microcystinivorans	0.000566403	0.000651326	0.000357669	0.000521325	0.000360785	0.000567638	0.00152037	0.00149651	0.00108812
Williamsoniiplasma_somnilux	0.00155236	0.000651326	0.00138597	0.00136538	0.000969608	0.000946064	0.001387	0.00212865	0.000839029
Streptomyces_platensis	0.00098596	0.000651326	0.000692984	0.0012909	0.00108235	0.00172657	0.00118695	0.00121269	0.00077348
Acididesulfobacillus_acetoxydans	0.000734226	0.000651326	0.000871819	0.0005958	0.000360785	0.000473032	0.00077352	0.00098047	0.00078659
Bacillus_sp.NEB1478	0.000608359	0.000651326	0.000871819	0.0013902	0.00144314	0.00125353	0.000760183	0.000683749	0.000721041
Limosilactobacillus_frumenti	0.000503469	0.000651326	0.000469441	0	0.000496079	0.000756851	0.000760183	0.000619244	0.000576833
Capnocytophaga_sputigena	0.000797159	0.000651326	0.000648275	0.000670275	0.00047353	0.000662244	0.000666827	0.00042573	0.000498174
Kordiimonas_pumila	0.000923027	0.000651326	0.000871819	0.00094335	0.00128529	0.000946064	0.000640154	0.000361226	0.000327746
Luteimonas_sp.S4-F44	0.000377602	0.000651326	0.00067063	0.000372375	0.000360785	0.000875109	0.000613481	0.000438631	0.000301526
Chryseobacterium_sp.LJ668	0.000860093	0.000651326	0.000692984	0.000570975	0.000608824	0.000425729	0.000573472	0.000580541	0.000485064
Microbacterium_sufflavum	0.00069227	0.000651326	0.000692984	0.000422025	0.00069902	0.00059129	0.000506789	0.000374127	0.000157318
Pantoea_stewartii	0.000650314	0.000651326	0.00100594	0	0	0.000520335	0.000493452	0.000219316	0
Erwinia_sp.DE2	0.00069227	0.000651326	0.00082711	0.00124125	0.000901961	0.000922412	0.000466779	0.000245118	0.000314636
Streptomyces_sp.KMM_9044	0.000839115	0.000651326	0.00134126	0.000993	0.00184902	0.00193943	0.000373423	0.00042573	0.000406405
Janibacter_cremeus	0.000944005	0.000651326	0.000961236	0.00134055	0.0011951	0.000709548	0.00034675	0	0
Melittangium_boletus	0.000566403	0.000651326	0.000715338	0.000521325	0.000676471	0.000567638	0.000306741	0	0.000183538
Streptomyces_sp.GMY02	0.000944005	0.000651326	0.00138597	0.000993	0.00173628	0.00186848	0.000266731	0.000387028	0.000353966
Corynebacterium_atypicum	0.000881071	0.000651326	0.000424732	0.000719925	0.000496079	0.000875109	0.000266731	0.000374127	0.000262197
Vitreoscilla_massiliensis	0.000587381	0.000651326	0.000737693	0.0004965	0.000360785	0.000520335	0.000253394	0.000180613	0
uncultured_Methanomethylovorans_sp.	0.000335646	0.000651326	0.00051415	0	0.000383334	0.000567638	0.000200048	0.000348325	0.000196648
Rouxiella_badensis	0.000734226	0.000651326	0.00082711	0.0002979	0.000293137	0.000496683	0.000186712	0.000335424	0
Nocardioides_sp.BP30	0.000734226	0.000651326	0.000491795	0.00064545	0.00115	0.0014664	0.000160039	0	0
Leishmania_braziliensis	0.00113281	0.000651326	0.000625921	0.00104265	0.00103726	0.000922412	0	0	0
Euzebya_pacifica	0.000608359	0.000651326	0.000715338	0.000968175	0.000721569	0.00104067	0	0	0
Micromonospora_sp.HM134	0.00109085	0.000651326	0.000938882	0.000819225	0.000969608	0.00130084	0	0	0
Streptomyces_sp.BJ20	0	0.000651326	0.000491795	0.0007944	0.00112745	0.00158466	0	0	0
Micromonospora_sp.WMMA1998	0	0.000651326	0.000849464	0.000769575	0.000834314	0.00122988	0	0	0
Echinicola_vietnamensis	0.000503469	0.000651326	0.000737693	0.000719925	0.000541177	0.000756851	0	0	0
Rathayibacter_sp.VKM_Ac-2801	0.000860093	0.000651326	0.000894173	0.0006951	0.00115	0.000662244	0	0	0
Aeromicrobium_marinum	0.000482491	0.000651326	0.000804756	0.0006951	0.000879412	0.00134814	0	0	0
Mycobacterium_sp.20KCMC460	0.000713248	0.000651326	0.000536504	0.000620625	0.000721569	0.000733199	0	0	0
Cellulomonas_sp.JZ18	0.000545425	0.000651326	0.00136361	0.000620625	0.000992157	0.00115893	0	0	0
Cellulomonas_fengjieae	0.000797159	0.000651326	0.00107301	0.0005958	0.000744118	0.000709548	0	0.000270919	0
Rhizobium_sp.Kim5	0	0.000651326	0	0.000521325	0	0.000969715	0	0	0
Gordonia_otitidis	0.000419558	0.000651326	0.000648275	0.00044685	0.000450981	0.000756851	0	0	0
Stenotrophomonas_rhizophila	0.000461513	0.000651326	0.000469441	0.000422025	0.00047353	0	0	0.000477334	0
Natronomonas_halophila	0.000440535	0.000651326	0	0.000422025	0.000405883	0.000520335	0	0.000193514	0
Gordonia_zhaorongruii	0.000461513	0.000651326	0.000625921	0.000322725	0.000518628	0.000638593	0	0	0
Luteimonas_fraxinea	0.000650314	0.000651326	0.000424732	0.000273075	0.000338235	0.000520335	0	0	0
Pandoraea_oxalativorans	0.000629336	0.000651326	0.000424732	0	0.000518628	0	0	0.000335424	0
Xanthomonas_citri	0.00203485	0.000651326	0.000648275	0	0	0	0	0	0
Lysobacter_soli	0.000251735	0.000651326	0.000424732	0	0.000450981	0	0	0	0
Cedecea_neteri	0.000839115	0.000630316	0.000581212	0.00054615	0.000563726	0.000473032	0.00556134	0.0070052	0.00617473
Vescimonas_coprocola	0.000545425	0.000630316	0.000692984	0.000521325	0.000360785	0.000425729	0.00312075	0.00352195	0.00318569
Desulfoglaeba_alkanexedens	0.00138454	0.000630316	0.000938882	0.0006951	0.000766667	0.000614941	0.00256062	0.00178033	0.00162562
Colwellia_sp.PAMC_20917	0.000881071	0.000630316	0.00114007	0.00084405	0.000721569	0.000638593	0.00194714	0.00105788	0.000865249
Enterococcus_hirae	0	0.000630316	0.000290606	0.0002979	0	0	0.00122696	0.00107078	0.00157318
Duganella_zoogloeoides	0.000608359	0.000630316	0.00136361	0.00054615	0.00108235	0.000496683	0.00120029	0.0014578	0.00114056
Cytobacillus_kochii	0.000524447	0.000630316	0.00067063	0.0003972	0.000744118	0.000354774	0.00117362	0.000967569	0.000904579
Cellulomonas_xiejunii	0.000671292	0.000630316	0.00107301	0.000521325	0.000969608	0.000567638	0.000853539	0.000774055	0.000668602
Anaerobutyricum_hallii	0.00151041	0.000630316	0.00111772	0.000819225	0.000879412	0.000425729	0.000613481	0.000438631	0.000458844
Enterococcus_raffinosus	0.000608359	0.000630316	0.000581212	0.000670275	0.000563726	0.000331122	0.000573472	0.000477334	0.000353966
Shouchella_lehensis	0.000608359	0.000630316	0.000558858	0.000868875	0.000721569	0.000638593	0.000533462	0.000645046	0.000589943
Tetragenococcus_koreensis	0.000860093	0.000630316	0.000715338	0.00141503	0.00130784	0.000993367	0.000453443	0.000296721	0.000314636
Streptomyces_sp.Tu_2975	0.00069227	0.000630316	0.00105065	0.00074475	0.00130784	0.00132449	0.000453443	0.000464433	0.000340856
Rhizobium_rhizoryzae	0.000839115	0.000630316	0.000894173	0.00114195	0.00121765	0.00130084	0.000440106	0.000258018	0.000288416
Diaphorobacter_ruginosibacter	0.000419558	0.000630316	0.000491795	0.00044685	0.000676471	0.000709548	0.000413433	0	0
Carnobacterium_maltaromaticum	0.000923027	0.000630316	0.000715338	0.0006951	0.000518628	0.000662244	0.000360087	0.000348325	0.000943908
Clostridium_saccharoperbutylacetonicum	0.000503469	0.000630316	0.000648275	0.000471675	0.000518628	0	0.000360087	0.000387028	0.000275307
Dechloromonas_denitrificans	0.00100694	0.000630316	0.000804756	0.0013902	0.00135294	0.00134814	0.000306741	0.00028382	0.000249087
Stenotrophomonas_sp.610A2	0	0.000630316	0.00051415	0.000670275	0.000811765	0.00059129	0.000266731	0.000774055	0
Streptomyces_chromofuscus	0.000671292	0.000630316	0.000804756	0.000570975	0.00103726	0.00137179	0.000266731	0.000361226	0.000393295
Streptomyces_cyaneofuscatus	0.000755204	0.000630316	0.00116242	0.0013902	0.00155588	0.00201038	0.000253394	0.000477334	0
Microbacterium_sp.	0.000713248	0.000630316	0.00067063	0.00054615	0.00103726	0.000733199	0.000226721	0.000387028	0.000249087
Massilia_putida	0.000902049	0.000630316	0.000849464	0.000620625	0.000766667	0.000756851	0.000213385	0.000270919	0
Corynebacterium_pyruviciproducens	0.000818137	0.000630316	0.000536504	0.0006951	0.000856863	0.000922412	0.000186712	0	0
Bradyrhizobium_sp.NP1	0.000461513	0.000630316	0.000491795	0.000471675	0.000270588	0.000260167	0.000186712	0	0.000249087
Thermoanaerobacterium_xylanolyticum	0.000272712	0.000630316	0.000536504	0.00124125	0.000947059	0.00125353	0.000173375	0.000206415	0.000249087
Streptomyces_galilaeus	0.000797159	0.000630316	0.000491795	0.00094335	0.0011951	0.00127719	0.000173375	0.00028382	0.000301526
Pseudactinotalea_sp.HY158	0.000503469	0.000630316	0.000648275	0.00044685	0.000563726	0.000733199	0.000173375	0.000374127	0.000157318
Streptomyces_sp.Alt2	0.000860093	0.000630316	0.000894173	0.00201083	0.00126275	0.00108797	0	0	0
Jatrophihabitans_sp.GAS493	0.000650314	0.000630316	0.000469441	0.00124125	0.0011049	0.00165561	0	0	0
Spiroplasma_sp.TIUS-1	0.000524447	0.000630316	0	0.00116678	0.000834314	0.00111162	0	0	0
Nocardioides_sp.S5	0.000860093	0.000630316	0.000894173	0.00104265	0.00115	0.00167926	0	0	0.000235977
Corynebacterium_yudongzhengii	0.000587381	0.000630316	0.000938882	0.00094335	0.000744118	0.00104067	0	0	0
Tessaracoccus_aquimaris	0.00069227	0.000630316	0.00105065	0.000868875	0.0010598	0.00118258	0	0.000206415	0.000196648
Mycobacterium_sp.JS623	0.000587381	0.000630316	0.000715338	0.00084405	0.000969608	0.0015137	0	0	0
Streptomyces_sp.3211	0.000902049	0.000630316	0.000916527	0.0007944	0.00121765	0.00127719	0	0	0
Frankia_alni	0.000419558	0.000630316	0.000737693	0.0007944	0.000721569	0.000733199	0	0	0
Aeromicrobium_sp.Leaf245	0.000818137	0.000630316	0.000782401	0.000769575	0.000992157	0.001561	0	0	0.000183538
Leifsonia_xyli	0.000839115	0.000630316	0.000804756	0.000769575	0.00121765	0.00125353	0	0	0
Lysobacter_sp.H21R4	0.000818137	0.000630316	0.00067063	0.000570975	0.00069902	0.000804154	0	0	0
Microbacterium_sp.ET2_(Ac-2212)	0.000377602	0.000630316	0.000491795	0	0.00047353	0.000567638	0	0	0
Halobaculum_sp.CBA1158	0	0.000630316	0.000938882	0	0.000608824	0.000922412	0	0	0
Planctopirus_ephydatiae	0	0.000630316	0	0	0	0	0	0	0
Cronobacter_malonaticus	0	0.000630316	0	0	0	0.000543987	0	0	0
Rhodococcus_kroppenstedtii	0	0.000630316	0	0	0	0	0	0	0
Roseomonas_gilardii	0.000734226	0.000609305	0.000849464	0.00064545	0.000721569	0.00113528	0.00286736	0.00290271	0.00340856
Alteromonas_mediterranea	0.000797159	0.000609305	0.000715338	0.0005958	0.000608824	0.000780502	0.0019338	0.00117398	0.0010619
Lysinibacillus_louembei	0.000461513	0.000609305	0.000245898	0.000372375	0.000383334	0.000283819	0.00169374	0.00175453	0.00117989
Pseudomonas_sp.15A4	0	0.000609305	0.000312961	0	0	0.000425729	0.00169374	0.00028382	0.000183538
Streptomyces_sp.11x1	0.000650314	0.000609305	0.00145303	0.00134055	0.00189412	0.00139544	0.0016804	0.00176743	0.00150763
Enterobacter_mori	0.000944005	0.000609305	0.000871819	0.0007944	0.000586275	0.000425729	0.001387	0.00183193	0.0013372
Bernardetia_litoralis	0.000860093	0.000609305	0.000469441	0.000570975	0.000428432	0.000496683	0.00077352	0.000490235	0.000262197
Erwinia_billingiae	0	0.000609305	0.000938882	0	0	0	0.000586808	0	0
Staphylococcus_simiae	0.000629336	0.000609305	0.000447087	0.000322725	0.000676471	0.000331122	0.000400096	0.000348325	0.000353966
Streptomyces_tendae	0.000566403	0.000609305	0.00105065	0.0007944	0.0011951	0.00127719	0.00038676	0.000541839	0.000629272
Flavobacterium_sp.N2820	0.000377602	0.000609305	0.000380024	0.00114195	0.000834314	0.000804154	0.000360087	0.000361226	0.000406405
Streptomyces_lusitanus	0.00117476	0.000609305	0.000737693	0.000918525	0.00144314	0.00115893	0.000306741	0.00042573	0.000327746
Microcella_alkaliphila	0.000860093	0.000609305	0.000760047	0.00084405	0.000766667	0.000780502	0.000266731	0.000154811	0
Flammeovirga_pectinis	0.000713248	0.000609305	0.000469441	0.00116678	0.00135294	0.0014664	0.000253394	0	0
Streptomyces_sp.WAC_06738	0.000356624	0.000609305	0.00067063	0.000819225	0.00101471	0.00184482	0.000253394	0.000348325	0.000222867
Streptomyces_hawaiiensis	0.000734226	0.000609305	0.000491795	0.0008937	0.00108235	0.00182117	0.000213385	0.000309622	0.000275307
Cellulomonas_dongxiuzhuiae	0.000545425	0.000609305	0.000871819	0.000670275	0.000586275	0.000520335	0.000186712	0.000270919	0
Leucobacter_aridicollis	0.000797159	0.000609305	0.000625921	0.000719925	0.000653922	0.000520335	0.000173375	0	0.000196648
Actinomyces_slackii	0.00069227	0.000609305	0.000782401	0.0004965	0.000631373	0.000804154	0.000160039	0.000154811	0
Microbacterium_schleiferi	0.000566403	0.000609305	0.000581212	0.000322725	0.000315686	0.000425729	0.000146702	0	0
Urechidicola_croceus	0.00104889	0.000609305	0.000648275	0.00183705	0.00155588	0.00115893	0	0.000219316	0
Verrucosispora_sp.WMMD573	0.000713248	0.000609305	0.000737693	0.00114195	0.00139804	0.00122988	0	0	0
Mycolicibacterium_helvum	0.00098596	0.000609305	0.00105065	0.0010923	0.00112745	0.00153735	0	0	0
Haemophilus_parainfluenzae	0.000860093	0.000609305	0.000804756	0.0010923	0.000947059	0.000922412	0	0	0
Agromyces_intestinalis	0.000797159	0.000609305	0.00111772	0.000868875	0.00092451	0.000922412	0	0	0
Mycolicibacterium_sp.HK-90	0.000902049	0.000609305	0.000625921	0.000819225	0.00108235	0.00118258	0	0	0
Mycobacterium_kansasii	0.000776182	0.000609305	0.000715338	0.000819225	0.000608824	0.000638593	0	0	0
Verrucosispora_sp.WMMD1129	0.000755204	0.000609305	0.000603567	0.00074475	0.00112745	0.00106432	0	0.000503136	0
Agrococcus_carbonis	0.000671292	0.000609305	0.000648275	0.000719925	0.000608824	0.00089876	0	0.000309622	0.000183538
Candidatus_Mycobacterium_wuenschmannii	0.000818137	0.000609305	0.000558858	0.000719925	0.00108235	0.00089876	0	0	0
Naasia_aerilata	0.000881071	0.000609305	0.000380024	0.00064545	0.000586275	0.00130084	0	0	0
Bermanella_marisrubri	0.000419558	0.000609305	0.000536504	0.000620625	0.000428432	0.000733199	0	0	0
[truncated: 1,046,576+ more rows]

## Sheet: Table S3
Category	Functional description
A	RNA processing and modification
B	Chromatin structure and dynamics
C	Energy production and conversion
D	Cell cycle control, cell division, chromosome partitioning
E	Amino acid transport and metabolism
F	Nucleotide transport and metabolism
G	Carbohydrate transport and metabolism
H	Coenzyme transport and metabolism
I	Lipid transport and metabolism
J	Translation, ribosomal structure and biogenesis
K	Transcription
L	Replication, recombination and repair
M	Cell wall/membrane/envelope biogenesis
N	Cell motility
O	Posttranslational modification, protein turnover, chaperones
P	Inorganic ion transport and metabolism
Q	Inorganic ion transport and metabolism
S	Unknow function
T	Signal transduction mechanisms
U	Intracellular trafficking, secretion, and vesicular transport
V	Defense mechanisms
W	Extracellular structure
Y	Nuclear structure
Z	Cytoskeleton

## Sheet: Table S4
CAZy families	HongxinT1	HongxinT2	HongxinT3	HongxinF1	HongxinF2	HongxinF3	HongxinS1	HongxinS2	HongxinS3	Annotation
AA0	7.43099	4.74897	5.47569	4.20026	4.81691	4.99464	26.4722	25.9613	25.2532	Unannotated
AA1	71.211	57.617	62.8767	53.5005	58.7161	56.0982	60.7438	56.3025	53.49	Laccase / p-diphenol:oxygen oxidoreductase / ferroxidase (EC 1.10.3.2); ; ferroxidase (EC 1.10.3.-); Laccase-like multicopper oxidase (EC 1.10.3.-)
AA10	6.0034	3.85936	3.1936	3.70248	5.51784	3.86194	34.7525	34.153	34.6504	AA10 (formerly CBM33) proteins are copper-dependent lytic polysaccharide monooxygenases (LPMOs); some proteins have been shown to act on chitin, others on cellulose; lytic cellulose monooxygenase (C1-hydroxylating) (EC 1.14.99.54); lytic cellulose monooxygenase (C4-dehydrogenating)(EC 1.14.99.56); lytic chitin monooxygenase (EC 1.14.99.53); lytic xylan monooxygenase / xylan oxidase (glycosidic bo…
AA11	2.76462	1.93471	1.89325	1.59327	2.29502	2.47866	0	0.024977	0	AA11 proteins are copper-dependent lytic polysaccharide monooxygenases (LPMOs); cleavage of chitin chains with oxidation of C-1 has been demonstrated for a AA11 LPMO from Aspergillus oryzae;
AA2	29.0873	27.7109	23.0589	21.3915	22.3084	25.0677	9.30256	11.4047	11.2151	manganese peroxidase (EC 1.11.1.13); versatile peroxidase (EC 1.11.1.16); lignin peroxidase (EC 1.11.1.14); peroxidase (EC 1.11.1.-); cytochrome-c peroxidase (EC 1.11.1.5); ascorbate peroxidase (EC 1.11.1.11)
AA3	46.2815	40.6688	47.8332	33.0358	41.5916	39.9648	18.0158	16.8731	16.3466	cellobiose dehydrogenase (EC 1.1.99.18); glucose 1-oxidase (EC 1.1.3.4); aryl alcohol oxidase (EC 1.1.3.7); alcohol oxidase (EC 1.1.3.13); pyranose oxidase (EC 1.1.3.10)
AA4	1.53485	0.912225	1.15536	0.981911	1.27955	1.22229	0	0	0	vanillyl-alcohol oxidase (EC 1.1.3.38)
AA5	20.8121	16.3762	17.422	14.7558	15.8486	15.1592	21.0535	18.1439	18.074	Oxidase with oxygen as acceptor (EC 1.1.3.-); galactose oxidase (EC 1.1.3.9); glyoxal oxidase (EC 1.2.3.15); alcohol oxidase (EC 1.1.3.13); raffinose oxidase (EC 1.1.3.-)
AA6	56.1949	54.0629	52.1435	42.3088	40.0065	44.496	61.0732	62.1104	60.2747	1,4-benzoquinone reductase (EC. 1.6.5.6)
AA7	1.5883	1.13594	1.33211	1.16275	1.34399	1.22395	0	0	0	glucooligosaccharide oxidase (EC 1.1.3.-); chitooligosaccharide oxidase (EC 1.1.3.-)
AA9	22.2433	18.1709	19.6205	15.1517	18.0663	17.4635	9.39786	8.81146	7.7478	AA9 (formerly GH61) proteins are copper-dependent lytic polysaccharide monooxygenases (LPMOs); cleavage of cellulose chains with oxidation of carbons C1 and/or C4 and C-6); lytic cellulose monooxygenase (C1-hydroxylating) (EC 1.14.99.54); lytic cellulose monooxygenase (C4-dehydrogenating) (EC 1.14.99.56)
CBM0	5.1495	2.86022	3.35233	3.19316	3.20755	2.5507	44.1081	42.281	40.3572	Carbohydrate-binding modules not yet assigned to a family.
CBM1	30.0449	26.4502	28.1656	26.9034	28.3799	28.7001	19.6898	16.6168	15.5954	Modules of approx. 40 residues found almost exclusively in fungi. The cellulose-binding function has been demonstrated in many cases, and appears to be mediated by three aromatic residues separated by about 10.4 angstrom and which form a flat surface. The only non-fungal occurence of CBM1 is in an algal non-hydrolytic polysaccharide-binding protein which is composed of four repeated CBM1 modules.…
CBM10	0.909564	0.443471	0.576455	0.480946	0.500276	0.333982	1.2584	1.09321	1.04117	Modules of approx. 50 residues. The cellulose-binding function has been demonstrated in one case.
CBM12	42.1091	36.2129	36.7177	26.5297	26.518	26.4789	54.7145	51.8797	50.2485	Modules of approx. 40-60 residues. The majority of these modules is found among chitinases where the function is chitin-binding. Distantly related to the CBM5 family.
CBM13	96.965	113.521	100.59	105.399	112.216	118.251	181.259	179.674	186.921	Modules of approx. 150 residues which always appear as a threefold internal repeat. The only apparent exception to this, xylanase II of Actinomadura sp. FC7 (GenBank U08894), is in fact not completely sequenced. These modules were first identified in several plant lectins such as ricin or agglutinin of Ricinus communis which bind galactose residues. The three-dimensional structure of a plant lect…
CBM14	13.839	11.7894	12.1526	11.8662	11.2436	10.2523	10.5036	10.8039	10.4701	Modules of approx. 70 residues. The chitin-binding function has been demonstrated in several cases. These modules are found attached to a number of chitinase catalytic domains, but also in non-catalytic proteins either in isolation or as multiple repeats; chitin binding (EC IIa.chitin)
CBM18	35.2017	34.4605	35.2024	46.2326	51.6469	44.3776	27.7309	24.9408	25.1419	Modules of approx. 40 residues. The chitin-binding function has been demonstrated in many cases. These modules are found attached to a number of chitinase catalytic domains, but also in non-catalytic proteins either in isolation or as multiple repeats.
CBM19	11.7495	10.4957	10.2139	8.73839	11.0121	9.49848	8.42195	7.4759	6.69095	Modules of 60-70 residues with chitin-binding function.
CBM2	21.0646	14.2965	18.0057	12.9783	13.0305	11.6001	93.06	93.0857	87.0908	Modules of approx. 100 residues and which are found in a large number of bacterial enzymes. The cellulose-binding function has been demonstrated in many cases. Several of these modules have been shown to also bind chitin or xylan.
CBM20	0.931935	1.23031	1.1797	0.94263	1.07808	1.27906	0	0	0.025099	The granular starch-binding function has been demonstrated in several cases. Interact strongly with cyclodextrins. Often designated as starch-binding domains (SBD).
CBM21	22.9142	17.7372	19.122	15.8233	16.0814	13.819	14.6872	14.9788	14.1128	Modules of approx. 100 residues. The granular starch-binding function has been demonstrated in one case. Sometimes designated as starch-binding domains (SBD).
CBM24	1.4494	1.02491	1.17331	0.936984	1.22512	1.24278	0	0	0	alpha-1,3-glucan (mutan)-binding function demonstrated in two cases (PMID:10636904)
CBM3	3.23039	1.22981	1.49651	1.68746	1.02727	1.01246	3.27852	3.25946	3.02281	Modules of approx. 150 residues found in bacterial enzymes. Binding of these modules has been demonstrated with xylan, beta-1,3-glucan, beta-1,3-1,4-glucan, beta-1,6-glucan and amorphous cellulose but not with crystalline cellulose.
CBM32	5.54134	4.38822	4.86047	2.77784	3.46619	4.05673	83.9553	79.2966	76.1425	Binding to galactose and lactose has been demonstrated for the module of Micromonospora viridifaciens sialidase (PMID: 16239725). Binding to polygalacturonic acid has been shown for a Yersinia member (PMID: 17292916). Binding to LacNAc (beta-D-galactosyl-1,4-beta-D-N-acetylglucosamine) has been shown for an N-acetylglucosaminidase from Clostridium perfingens (PMID: 16990278).
CBM34	3.89506	3.16136	2.31362	1.7886	1.53497	1.58535	21.4321	21.2523	19.7569	Modules of approx. 120 residues. Granular starch-binding function has been demonstrated in the case of Thermoactinomyces vulgaris R-47 alpha-amylase 1 (TVAI).
CBM35	0.914153	0.836877	1.08851	0.588516	1.11873	0.591758	0.968673	1.134	0.623003	Modules of approx. 130 residues. A module that is conserved in three Cellvibrio xylan-degrading enzymes binds to xylan and the interaction is calcium dependent, while a module from a Cellvibrio mannanase binds to decorated soluble mannans and mannooligosaccharides. A module in a
CBM37	0.679327	0.416152	0.552086	0.333896	0.310572	0.338759	1.57152	1.2276	1.09837	Modules of approx. 100 residues, conserved in numerous R. albus polysaccharide-degrading enzymes and other proteins from this bacterium.Several members of CBM37 have been shown to exhibit rather broad binding specificity to xylan, chitin, microcrystalline and phosphoric-acid swollen cellulose, as well as more heterogeneous substrates, such as alfalfa cell walls, banana stem and wheat straw.
CBM38	0.037339	0.08182	0	0.08823	0.114458	0.202177	0	0	0	The inulin-binding function has been demonstrated in the case of the cycloinulo-oligosaccharide fructanotransferase from Paenibacillus macerans (Bacillus macerans) by Lee et al. (2004) FEMS Microbiol Lett 234:105-10. (PMID:15109727).
CBM41	0.364438	0.482714	0.171539	0.027478	0.066821	0.023849	0.13867	0.093249	0.054648	Modules of approx. 100 residues found in primarily in bacterial pullulanases. The N-terminal module from Thermotoga maritima Pul13 has been shown to bind to the alpha-glucans amylose, amylopectin, pullulan, and oligosaccharide fragments derived from these polysaccharides (Lammerts van Bueren et al. (2004) Biochemistry 43:15633-42) (PMID: 15581376).
CBM43	21.0433	17.1282	18.8274	16.3398	17.6473	17.0742	10.5277	8.54036	7.82112	Modules of approx. 100 residues found in primarily in bacterial pullulanases. The N-terminal module from Thermotoga maritima Pul13 has been shown to bind to the alpha-glucans amylose, amylopectin, pullulan, and oligosaccharide fragments derived from these polysaccharides (Lammerts van Bueren et al. (2004) Biochemistry 43:15633-42) (PMID: 15581376).
CBM45	12.4612	10.7644	9.30803	19.7979	13.8032	14.0316	4.68309	8.14945	10.3132	Modules of approx.100 residues, found at the N-terminus of plastidial alpha-amylases and of alpha-glucan, water dikinases. Starch-binding activity demonstrated in the case of potato alpha-glucan, water dikinase.
CBM48	60.0091	49.3943	63.4652	50.245	50.4384	52.8672	42.1671	37.9597	35.3102	Modules of approx. 100 residues with glycogen-binding function, appended to GH13 modules. Also found in the beta subunit (glycogen-binding) of AMP-activated protein kinases (AMPK)
CBM5	29.5025	21.9509	23.8123	24.6622	29.8546	26.7558	49.1307	46.9062	43.8493	Modules of approx. 60 residues found in bacterial enzymes. Chitin-binding described in several cases. Distantly related to the CBM12 family.
CBM50	293.241	228.772	237.738	213.643	210.714	204.392	927.173	928.059	913.78	Modules of approx. 50 residues found attached to various enzymes from families GH18, GH19, GH23, GH24, GH25 and GH73, i.e. enzymes cleaving either chitin or peptidoglycan. Binding to chitopentaose demonstrated in the case of Pteris ryukyuensis chitinase A [Ohnuma T et al. (2008) J. Biol. Chem. 283:5178-87 (PMID: 18083709)]. CBM50 modules are also found in a multitude of other enzymes targeting th…
CBM51	0.726422	0.560323	0.552175	0.737234	0.807999	0.840471	0.023086	0	0.00992	Modules of approx. 150 residues found attached to various enzymes fromfamilies GH2, GH27, GH31, GH95, GH98 and GH101 . Binding to galactose and to blood group A/B-antigens demonstrated in thecase of C. perfringens GH95CBM51 and GH98CBM51 respectively [Gregg KJ et al. (2008) J. Biol. Chem. 283:12604-13 PMID: 18292090].
CBM52	1.24977	1.18492	1.18376	1.03001	1.54421	1.26171	0.014692	0.013215	0	Modules of approx. 60 residues attached to a few GH81 enzymes but present in other proteins. Binding to beta-1,3-glucan demonstrated forSchizosaccharomyces pombe 972h- endo-1,3-beta-glucanase Eng1 [Martin-Quadrado et al., Mol. Microbiol. (2008) 69:188-200 PMID:18466295]
CBM57	2.51756	1.9717	2.43598	0.733575	1.08785	0.928195	6.32789	5.6556	4.9808	Created from reading Schallus et al (2008) Mol Biol Cell. 19:3404-3414 [PMID: 18524852] and finding related domains attached to various glycosidases.
CBM6	7.75328	3.77088	4.60179	5.05139	5.16698	4.49741	11.1532	10.0407	8.90613	Modules of approx. 120 residues. The cellulose-binding function has been demonstrated in one case on amorphous cellulose and beta-1,4-xylan. Some of these modules also bind beta-1,3-glucan, beta-1,3-1,4-glucan, and beta-1,4-glucan.
CBM63	3.14902	2.54656	2.96009	2.51119	2.97059	3.04236	2.39617	2.0404	1.76721	The CBM63 module of Bacillus subtilis expansin EXLX1 has been shown to bind cellulose.
CBM66	2.08475	1.30416	1.00423	0.893324	0.660378	0.634645	1.78836	1.58662	1.46712	The CBM66 module, derived from the Bacillus subtilis exo-acting beta-fructosidase SacC, targets the terminal fructoside residue of fructans.
CBM68	1.65761	0.623137	0.869236	0.994078	0.538826	0.589004	2.18313	1.852	1.51874	Binding to maltotriose and maltotetraose shown for the pullulanase of Anoxybacillus sp. LM18-11. Binding function derived from crystal structure and deletion of the CBM, which showed reduced specific activity and increased Km value compared to the wild type enzyme
CBM73	2.10241	1.06742	1.24872	1.89373	1.75353	2.84018	0.081252	0.018162	0.053259	Modules of approx 65 residues found on various enzymes active of chitin. Chitin-binding function demonstrated for the Cellvibrio japonicus CjLPMO10A protein.
CBM87	1.35979	1.0535	1.20566	0.956688	1.15289	1.26809	0	0.0063	0.006027	Binding to alpha-1,4-N-acetylgalactosamine-rich regions of galactosaminogalactan
CBM91	14.0343	10.3618	11.673	7.65764	7.15586	7.48794	11.1113	9.41834	9.17862	Binding to xylans (birchwood and oat spelt)
CBM92	6.71082	4.35994	5.42162	5.68992	6.30258	5.75726	29.5492	26.7957	26.065	β-1,3- and β-1,6-glucan binding
CBM96	0.022508	0.096557	0.040116	0.001768	0.003685	0.001672	3.35119	3.243	2.85411	alginate binding
CE0	25.7452	20.5665	21.1649	15.9864	14.4794	14.08	129.884	128.937	124.126	See below.
CE1	3.17546	3.2675	2.81669	2.03531	2.33223	2.3807	5.94068	5.36136	5.1502	acetyl xylan esterase (EC 3.1.1.72); cinnamoyl esterase (EC 3.1.1.-); feruloyl esterase (EC 3.1.1.73); carboxylesterase (EC 3.1.1.1); S-formylglutathione hydrolase (EC 3.1.2.12); diacylglycerol O-acyltransferase (EC 2.3.1.20); trehalose 6-O-mycolyltransferase (EC 2.3.1.122)
CE11	0.300634	0.295963	0.382108	0	0.031847	0.092359	0.070062	0.065564	0.129422	UDP-3-0-acyl N-acetylglucosamine deacetylase (EC 3.5.1.108).
CE12	24.6712	13.3111	17.9835	17.4646	15.8798	16.2984	21.5228	18.714	17.1761	pectin acetylesterase (EC 3.1.1.-); rhamnogalacturonan acetylesterase (EC 3.1.1.-); acetyl xylan esterase (EC 3.1.1.72)
CE14	12.058	9.15831	9.72382	7.40541	10.287	10.3433	59.7248	62.9166	59.9036	N-acetyl-1-D-myo-inosityl-2-amino-2-deoxy-alpha-D-glucopyranoside deacetylase (EC 3.5.1.89); diacetylchitobiose deacetylase (EC 3.5.1.-); mycothiol S-conjugate amidase (EC 3.5.1.-)
CE15	1.12373	0.774842	0.880195	0.777076	0.956519	1.01896	0	0	0	4-O-methyl-glucuronoyl methylesterase (EC 3.1.1.-)
CE16	48.1941	55.8325	56.5353	28.5587	31.8129	35.1101	30.7418	28.6503	30.3918	acetylesterase (EC 3.1.1.6) active on various carbohydrate acetyl esters
CE18	1.35979	1.0535	1.20566	0.956688	1.15289	1.26809	0	0.0063	0.006027	N-acetylgalactosaminegalactan deacetylase (EC 3.5.1.-);
CE4	209.961	190.68	189.967	191.04	204.335	196.416	353.9	347.638	337.126	acetyl xylan esterase (EC 3.1.1.72);chitin deacetylase (EC 3.5.1.41); chitooligosaccharide deacetylase (EC 3.5.1.-); peptidoglycan GlcNAc deacetylase (EC 3.5.1.-); peptidoglycan N-acetylmuramic acid deacetylase (EC 3.5.1.-).
CE5	0.862074	0.665801	0.912672	0.623835	0.722879	0.68479	1.752	1.19969	1.19964	acetyl xylan esterase (EC 3.1.1.72); cutinase (EC 3.1.1.74)
CE7	2.08742	1.02451	0.811211	1.25528	0.524853	0.633888	2.10323	1.92501	1.77575	acetyl xylan esterase (EC 3.1.1.72); cephalosporin-C deacetylase (EC 3.1.1.41).
CE8	32.3088	24.2934	24.8364	20.0925	22.4869	19.6992	83.9517	78.6019	76.1277	pectin methylesterase (EC 3.1.1.11).
CE9	35.8945	31.8651	32.4984	25.0884	27.1764	28.471	84.9637	83.3071	77.3296	N-acetylglucosamine 6-phosphate deacetylase (EC 3.5.1.25); N-acetylglucosamine 6-phosphate deacetylase (EC 3.5.1.80)
GH0	129.866	100.661	112.08	82.9148	91.5986200000001	89.9915	230.907	218.805	215.926	Glycoside hydrolases not yet assigned to a family.
GH1	92.7226	65.225	69.9225	53.1383	54.9972	53.2725	132.534	115.915	114.553	beta-glucosidase (EC 3.2.1.21); beta-galactosidase (EC 3.2.1.23); beta-mannosidase (EC 3.2.1.25); beta-glucuronidase (EC 3.2.1.31); beta-xylosidase (EC 3.2.1.37); beta-D-fucosidase (EC 3.2.1.38); phlorizin hydrolase (EC 3.2.1.62); exo-beta-1,4-glucanase (EC 3.2.1.74); 6-phospho-beta-galactosidase (EC 3.2.1.85); 6-phospho-beta-glucosidase (EC 3.2.1.86); strictosidine beta-glucosidase (EC 3.2.1.105…
GH10	7.07985	4.60429	6.04184	2.67908	3.18974	2.84416	4.08937	3.52445	3.23881	endo-1,4-beta-xylanase (EC 3.2.1.8); endo-1,3-beta-xylanase (EC 3.2.1.32); tomatinase (EC 3.2.1.-); xylan endotransglycosylase (EC 2.4.2.-); endo-beta-1,4-glucanase (EC 3.2.1.4)
GH100	14.1098	8.68623	9.61829	6.4557	7.67043	6.79617	61.9553	64.3297	60.8477	alkaline and neutral invertase (EC 3.2.1.26)
GH101	5.683	3.20358	4.31449	2.9992	2.71256	3.50294	24.1969	23.6056	22.3215	endo-alpha-N-acetylgalactosaminidase (EC 3.2.1.97)
GH105	15.9015	9.5746	10.5926	8.97178	8.401	7.92985	9.98421	8.39959	8.55484	unsaturated rhamnogalacturonyl hydrolase (EC 3.2.1.172); d-4,5-unsaturated beta-glucuronyl hydrolase (EC 3.2.1.-); d-4,5-unsaturated alpha-galacturonidase (EC 3.2.1.-)
GH113	0.180183	0.069366	0.176818	0.515224	0.195072	0.094799	0.279654	0.287241	0.161061	beta-mannanase (EC 3.2.1.78)
GH114	2.74687	2.12319	2.73114	4.20569	4.73402	3.90928	0.355397	0.311091	0.220769	endo-alpha-1,4-polygalactosaminidase (EC 3.2.1.109)
GH116	1.31147	1.92096	1.41232	1.34178	1.88903	2.02329	0.095855	0.058688	0.008981	beta-glucosidase (EC 3.2.1.21); beta-xylosidase (EC 3.2.1.37); acid beta-glucosidase/beta-glucosylceramidase (EC 3.2.1.45); beta-N-acetylglucosaminidase (EC 3.2.1.52)
GH12	7.58712	5.77402	5.83788	13.4149	17.5858	16.9578	5.10192	4.91794	4.06736	endoglucanase (EC 3.2.1.4); xyloglucan hydrolase (EC 3.2.1.151); beta-1,3-1,4-glucanase (EC 3.2.1.73); xyloglucan endotransglycosylase (EC 2.4.1.207)
GH120	0.424539	0.528675	0.634901	0.202301	0.252311	0.232474	0.700518	0.636196	0.570898	beta-xylosidase (EC 3.2.1.37)
GH123	0.136429	0.054644	0.122232	0.119683	0.06923	0.031743	1.38847	1.08246	0.993279	beta-N-acetylgalactosaminidase (EC 3.2.1.53); glycosphingolipid beta-N-acetylgalactosaminidase (EC 3.2.1.-)
GH125	17.116	13.4425	14.8038	12.3887	13.0389	12.1044	11.0983	9.15022	9.16012	exo-alpha-1,6-mannosidase (EC 3.2.1.-)
GH126	5.69034	2.6053	3.48573	3.10492	2.26404	2.26764	8.13589	7.11336	6.59455	alpha-amylase (EC 3.2.1.-)
GH127	2.54389	2.62402	1.46309	1.44416	1.74646	3.51387	0	0	0	beta-L-arabinofuranosidase (EC 3.2.1.185); 3-C-carboxy-5-deoxy-L-xylose (aceric acid) hydrolase (EC 3.2.1.-); alpha-1,3-(3,6)-anhydro-D-galactosidase (EC 3.2.1.-)
GH128	6.66996	4.56781	5.54628	3.94511	4.85485	4.68955	0.690428	0.64619	0.6124	beta-1,3-glucanase (EC 3.2.1.39); beta-1,3-glucosidase (EC 3.2.1.-)
GH13	248.086	189.524	205.761	168.797	184.716	175.664	327.071	299.743	287.766	alpha-amylase (EC 3.2.1.1); pullulanase (EC 3.2.1.41); cyclomaltodextrin glucanotransferase (EC 2.4.1.19); cyclomaltodextrinase (EC 3.2.1.54); trehalose-6-phosphate hydrolase (EC 3.2.1.93); oligo-alpha-glucosidase (EC 3.2.1.10); maltogenic amylase (EC 3.2.1.133); neopullulanase (EC 3.2.1.135); alpha-glucosidase (EC 3.2.1.20); maltotetraose-forming alpha-amylase (EC 3.2.1.60); isoamylase (EC 3.2.1…
GH130	12.9915	9.57242	10.9697	10.0443	9.92	9.07503	43.432	42.1565	39.5133	beta-1,4-mannosylglucose phosphorylase (EC 2.4.1.281); beta-1,4-mannooligosaccharide phosphorylase (EC 2.4.1.319); beta-1,4-mannosyl-N-acetyl-glucosamine phosphorylase (EC 2.4.1.320); beta-1,2-mannobiose phosphorylase (EC 2.4.1.-); beta-1,2-oligomannan phosphorylase (EC 2.4.1.-); beta-1,2-mannosidase (EC 3.2.1.-)
GH131	1.5781	1.15451	1.52114	1.09814	1.14596	1.39331	0	0.010099	0	broad specificity exo-beta-1,3/1,6-glucanase with endo-beta-1,4-glucanase activity (EC 3.2.1.-);
GH132	4.56427	4.1504	3.76711	2.34373	3.56829	3.17484	1.89392	1.84929	1.74431	Activity on beta-1,3-glucan (curdlan) shown for the Aspergillus fumigatus Sun4 protein; activity on laminarioligosaccharides shown for Aspergillus fumigatus Sun4 protein and Candida albicans Sun41 protein; transglycosylation activity reported in PMID 23508952.
GH133	7.97601	6.32427	7.22985	5.02035	5.75335	5.77797	4.21672	3.7485	3.63086	amylo-alpha-1,6-glucosidase (EC 3.2.1.33);
GH134	23.857	21.6031	24.1268	28.5821	32.4536	33.2772	24.9283	19.4741	18.9038	endo-beta-1,4-mannanase (EC 3.2.1.78);
GH135	3.07159	1.56088	3.87293	1.35942	2.83029	3.80962	0.422941	0.160153	0.52902	alpha-1,4-galactosaminogalactan hydrolase (EC 3.2.1.-)
GH140	0.750217	0.437329	0.642441	0.466837	0.46636	0.483907	0.977083	0.843062	0.790679	beta-1,2-apiosidase (EC 3.2.1.-)
GH15	51.4168	46.2711	44.1779	42.8189	44.9542	43.6748	50.4178	45.549	45.1112	glucoamylase (EC 3.2.1.3); glucodextranase (EC 3.2.1.70); alpha,alpha-trehalase (EC 3.2.1.28); dextran dextrinase (EC 2.4.1.2)
GH152	92.5687	83.8155	87.896	63.319	69.6674	68.4755	55.264	51.7422	50.3384	beta-1,3-glucanase (EC 3.2.1.39)
GH154	3.75858	2.4702	3.71237	2.29072	3.23282	3.00026	0.166366	0.185017	0.159675	beta-glucuronidase (3.2.1.31)
GH16	80.6236	69.5826	72.6533	57.8553	70.2369	61.2367	42.3866	41.2444	36.8135	xyloglucan:xyloglucosyltransferase (EC 2.4.1.207); keratan-sulfate endo-1,4-beta-galactosidase (EC 3.2.1.103); endo-1,3-beta-glucanase / laminarinase (EC 3.2.1.39); endo-1,3(4)-beta-glucanase (EC 3.2.1.6); licheninase (EC 3.2.1.73); beta-agarase (EC 3.2.1.81); kappa;-carrageenase (EC 3.2.1.83); xyloglucanase (EC 3.2.1.151); endo-beta-1,3-galactanase (EC 3.2.1.181); [retaining] beta-porphyranase (…
GH17	66.6902	56.8556	56.4112	43.2862	49.9245	46.1375	35.5407	32.1568	34.4498	glucan endo-1,3-beta-glucosidase (EC 3.2.1.39); licheninase (EC 3.2.1.73); ABA-specific beta-glucosidase (EC 3.2.1.175); beta-1,3-glucanosyltransglycosylase (EC 2.4.1.-); beta-1,3-glucosidase (EC 3.2.1.-)
GH170	21.662	15.6214	14.7318	9.05967	12.0971	10.0572	160.342	151.385	146.44	Unknown e
GH171	12.0049	8.85843	8.85236	5.63349	6.83212	6.91831	55.8141	57.9085	55.5716	Unknown e
GH172	1.27895	0.754596	0.989528	0.983776	1.19612	1.37704	0.111105	0.026751	0.056434	Unknown e
GH176	0.843179	0.43405	0.427271	0.615554	0.755937	0.819277	0.027439	0.036475	0.029071	Inverting (inferred) a
GH178	1.34325	0.706948	0.611642	0.865563	1.04104	1.64914	0.046062	0.047664	0.015371	Inverting (inferred) a
GH18	152.663	138.73	136.795	123.893	135.492	131.684	179.183	166.671	163.222	chitinase (EC 3.2.1.14); lysozyme (EC 3.2.1.17); endo-beta-N-acetylglucosaminidase (EC 3.2.1.96); peptidoglycan hydrolase with endo-beta-N-acetylglucosaminidase specificity (EC 3.2.1.-); Nod factor hydrolase (EC 3.2.1.-); xylanase inhibitor; concanavalin B; narbonin
GH183	1.3236	0.766511	0.862461	1.44107	1.2656	2.00453	0	0.331575	0.128702	Retaining a
GH184	2.80769	1.80974	1.40381	2.06026	2.64925	2.54743	3.64706	2.65995	3.32111	Unknown e
GH186	0.02734	0	0	0.065961	0.273812	0.151455	0	0	0.022731	Inverting e
GH19	4.97662	3.54055	3.29056	2.97829	3.8854	3.98462	22.0301	21.6356	20.5218	chitinase (EC 3.2.1.14); lysozyme (EC 3.2.1.17)
GH2	13.9408	9.61137	10.8702	8.30247	10.4839	11.3434	31.5838	27.6693	27.567	beta-galactosidase (EC 3.2.1.23) ; beta-mannosidase (EC 3.2.1.25); beta-glucuronidase (EC 3.2.1.31); alpha-L-arabinofuranosidase (EC 3.2.1.55); mannosylglycoprotein endo-beta-mannosidase (EC 3.2.1.152); exo-beta-glucosaminidase (EC 3.2.1.165); alpha-L-arabinopyranosidase (EC 3.2.1.-); beta-galacturonidase (EC 3.2.1.-); beta-xylosidase (EC 3.2.1.37); beta-D-galactofuranosidase (EC 3.2.1.146);
GH20	38.166	69.0414	56.5671	30.4005	24.6527	41.1041	22.016	30.9896	21.3189	beta-hexosaminidase (EC 3.2.1.52); lacto-N-biosidase (EC 3.2.1.140); beta-1,6-N-acetylglucosaminidase (EC 3.2.1.-); beta-6-SO3-N-acetylglucosaminidase (EC 3.2.1.-)
GH22	5.46736	7.25908	5.42047	2.76444	4.11333	4.02214	2.71923	2.55311	2.9171	lysozyme type C (EC 3.2.1.17); lysozyme type i (EC 3.2.1.17); alpha-lactalbumin
GH23	57.0059	41.3148	43.3314	33.4793	44.3392	40.8316	129.073	122.979	125.167	lysozyme type G (EC 3.2.1.17); peptidoglycan lyase (EC 4.2.2.n1) also known in the literature as peptidoglycan lytic transglycosylase; chitinase (EC 3.2.1.14)
GH25	50.3808	45.7443	46.0494	32.0126	37.902	36.4998	70.8303	71.5924	71.7913	lysozyme (EC 3.2.1.17)
GH26	1.81883	0.90615	0.820111	1.08591	0.552719	0.80176	2.08388	1.99169	1.74291	beta-mannanase (EC 3.2.1.78); exo-beta-1,4-mannobiohydrolase (EC 3.2.1.100); beta-1,3-xylanase (EC 3.2.1.32); lichenase / endo-beta-1,3-1,4-glucanase (EC 3.2.1.73); mannobiose-producing exo-beta-mannanase (EC 3.2.1.-)
GH27	22.1435	17.9476	19.1516	14.8922	17.1917	16.5385	38.0257	36.4033	34.3649	alpha-galactosidase (EC 3.2.1.22); alpha-N-acetylgalactosaminidase (EC 3.2.1.49); isomalto-dextranase (EC 3.2.1.94); beta-L-arabinopyranosidase (EC 3.2.1.88); galactan:galactan galactosyltransferase (EC 2.4.1.-)
GH28	86.1995	66.4918	73.66	62.3268	67.3208	66.6647	175.975	168.005	160.65	polygalacturonase (EC 3.2.1.15); exo-polygalacturonase (EC 3.2.1.67); exo-polygalacturonosidase (EC 3.2.1.82); rhamnogalacturonase (EC 3.2.1.171); rhamnogalacturonan alpha-1,2-galacturonohydrolase (EC 3.2.1.173); xylogalacturonan hydrolase (EC 3.2.1.-)
GH29	20.229	18.2959	19.1533	12.1171	12.4374	12.1985	9.86413	8.64007	9.8384	alpha-L-fucosidase (EC 3.2.1.51); alpha-1,3/1,4-L-fucosidase (EC 3.2.1.111)
GH3	74.1997	60.6138	62.0049	54.9427	57.4798	58.3787	110.361	103	103.152	beta-glucosidase (EC 3.2.1.21); xylan 1,4-beta-xylosidase (EC 3.2.1.37); beta-glucosylceramidase (EC 3.2.1.45); beta-N-acetylhexosaminidase (EC 3.2.1.52); alpha-L-arabinofuranosidase (EC 3.2.1.55); glucan 1,4-beta-glucosidase (EC 3.2.1.74); isoprimeverose-producing oligoxyloglucan hydrolase (EC 3.2.1.120); coniferin beta-glucosidase (EC 3.2.1.126); exo-1,3-1,4-glucanase (EC 3.2.1.-); beta-N-acety…
GH30	0.856002	0.665505	0.867026	0.153364	0.192265	0.192523	25.1403	22.5983	21.6215	endo-beta-1,4-xylanase (EC 3.2.1.8); beta-glucosidase (3.2.1.21); beta-glucuronidase (EC 3.2.1.31); beta-xylosidase (EC 3.2.1.37); beta-fucosidase (EC 3.2.1.38); glucosylceramidase (EC 3.2.1.45); beta-1,6-glucanase (EC 3.2.1.75); glucuronoarabinoxylan endo-beta-1,4-xylanase (EC 3.2.1.136); endo-beta-1,6-galactanase (EC:3.2.1.164); [reducing end] beta-xylosidase (EC 3.2.1.-)
GH31	49.9235	40.6076	42.9693	40.2097	43.3592	42.9573	34.6325	30.0335	28.3331	alpha-glucosidase (EC 3.2.1.20); alpha-galactosidase (EC 3.2.1.22); alpha-mannosidase (EC 3.2.1.24); alpha-1,3-glucosidase (EC 3.2.1.84); sucrase-isomaltase (EC 3.2.1.48) (EC 3.2.1.10); alpha-xylosidase (EC 3.2.1.177); alpha-glucan lyase (EC 4.2.2.13); isomaltosyltransferase (EC 2.4.1.-); oligosaccharide alpha-1,4-glucosyltransferase (EC 2.4.1.161); sulfoquinovosidase (EC 3.2.1.-); alpha-N-acetyl…
GH32	71.9916	44.022	62.9673	37.7557	35.6773	31.1945	66.4768	58.7284	51.9592	invertase (EC 3.2.1.26); endo-inulinase (EC 3.2.1.7); beta-2,6-fructan 6-levanbiohydrolase (EC 3.2.1.64); endo-levanase (EC 3.2.1.65); exo-inulinase (EC 3.2.1.80); fructan beta-(2,1)-fructosidase/1-exohydrolase (EC 3.2.1.153); fructan beta-(2,6)-fructosidase/6-exohydrolase (EC 3.2.1.154); sucrose:sucrose 1-fructosyltransferase (EC 2.4.1.99); fructan:fructan 1-fructosyltransferase (EC 2.4.1.100); …
GH33	0.438125	0.435108	0.434954	0.329478	1.13058	0.580258	0.468458	0.371679	0.244514	sialidase or neuraminidase (EC 3.2.1.18); trans-sialidase (EC 2.4.1.-); anhydrosialidase (EC 4.2.2.15); Kdo hydrolase (EC 3.2.1.-); 2-keto-3-deoxynononic acid hydrolase / KDNase (EC 3.2.1.-)
GH34	256.165	161.577	240.339	267.072	232.855	194.311	368.459	345.597	326.082	sialidase or neuraminidase (EC 3.2.1.18)
GH35	15.1274	12.022	13.1416	12.2204	14.8886	13.7533	8.91638	7.21218	6.81015	beta-galactosidase (EC 3.2.1.23); exo-beta-glucosaminidase (EC 3.2.1.165); exo-beta-1,4-galactanase (EC 3.2.1.-); beta-1,3-galactosidase (EC 3.2.1.-)
GH36	33.2664	26.4519	28.3316	22.7003	23.951	22.7802	26.8936	22.9776	21.9479	alpha-galactosidase (EC 3.2.1.22); alpha-N-acetylgalactosaminidase (EC 3.2.1.49); stachyose synthase (EC 2.4.1.67); raffinose synthase (EC 2.4.1.82)
GH37	37.53	29.2324	32.2708	24.8432	26.9915	26.0386	23.5338	19.7597	18.9201	alpha,alpha-trehalase (EC 3.2.1.28).
GH38	3.57988	2.70406	3.43393	1.88577	2.36505	2.42124	2.4027	2.15482	1.93495	alpha-mannosidase (EC 3.2.1.24); mannosyl-oligosaccharide alpha-1,2-mannosidase (EC 3.2.1.113); mannosyl-oligosaccharide alpha-1,3-1,6-mannosidase (EC 3.2.1.114); alpha-2-O-mannosylglycerate hydrolase (EC 3.2.1.170); mannosyl-oligosaccharide alpha-1,3-mannosidase (EC 3.2.1.-)
GH39	0.421394	0.388098	0.30432	0.011509	0.029963	0.065817	23.4003	19.5226	20.0927	alpha-L-iduronidase (EC 3.2.1.76); beta-xylosidase (EC 3.2.1.37); alpha-L-arabinofuranosidase (EC 3.2.1.55); beta-glucosidase (EC 3.2.1.21); beta-galactosidase (EC 3.2.1.23)
GH4	20.9442	14.4348	14.3798	9.77408	9.81233	8.58298	54.6422	50.8036	48.7796	maltose-6-phosphate glucosidase (EC 3.2.1.122); alpha-glucosidase (EC 3.2.1.20); alpha-galactosidase (EC 3.2.1.22); 6-phospho-beta-glucosidase (EC 3.2.1.86); alpha-glucuronidase (EC 3.2.1.139); alpha-galacturonase (EC 3.2.1.67); palatinase (EC 3.2.1.-)
GH42	5.20779	2.11008	2.83288	3.07309	1.97614	1.88971	6.22971	5.05244	4.965	beta-galactosidase (EC 3.2.1.23); alpha-L-arabinopyranosidase (EC 3.2.1.-)
GH43	62.3235	46.7795	52.8501	47.48	49.4768	48.9352	61.4584	57.2265	55.0194	beta-xylosidase (EC 3.2.1.37); alpha-L-arabinofuranosidase (EC 3.2.1.55); xylanase (EC 3.2.1.8); alpha-1,2-L-arabinofuranosidase (EC 3.2.1.-); exo-alpha-1,5-L-arabinofuranosidase (EC 3.2.1.-); [inverting] exo-alpha-1,5-L-arabinanase (EC 3.2.1.-); beta-1,3-xylosidase (EC 3.2.1.-); [inverting] exo-alpha-1,5-L-arabinanase (EC 3.2.1.-); [inverting] endo-alpha-1,5-L-arabinanase (EC 3.2.1.99); exo-beta…
GH45	38.2379	37.7293	42.3873	30.3856	27.8996	35.3429	25.3728	19.8943	25.0313	endoglucanase (EC 3.2.1.4); xyloglucan-specific endo-beta-1,4-glucanase / endo-xyloglucanase (EC 3.2.1.151); endo-beta-1,4-mannanase (EC 3.2.1.78)
GH46	0.122517	0.105938	0.25939	0.097406	0.590396	0.189513	0.151094	0.205502	0.132733	chitosanase (EC 3.2.1.132)
GH47	53.6235	59.5477	71.42	48.3046	42.3449	41.2055	72.5765	57.8209	79.0214	alpha-mannosidase (EC 3.2.1.113)
GH48	1.51521	0.587278	0.806963	0.926915	0.522717	0.507009	1.73791	1.62892	1.45148	Unannotated
GH5	87.1819	65.4691	74.663	58.0921	64.81	64.1273	68.6502	63.0864	60.5815	endo-beta-1,4-glucanase / cellulase (EC 3.2.1.4); endo-beta-1,4-xylanase (EC 3.2.1.8); beta-glucosidase (EC 3.2.1.21); beta-mannosidase (EC 3.2.1.25); beta-glucosylceramidase (EC 3.2.1.45); glucan beta-1,3-glucosidase (EC 3.2.1.58); exo-beta-1,4-glucanase / cellodextrinase (EC 3.2.1.74); glucan endo-1,6-beta-glucosidase (EC 3.2.1.75); mannan endo-beta-1,4-mannosidase (EC 3.2.1.78); cellulose beta…
GH51	5.47448	5.08838	4.47406	2.8318	2.9031	2.75462	8.53946	7.72543	7.22305	endoglucanase (EC 3.2.1.4); endo-beta-1,4-xylanase (EC 3.2.1.8); beta-xylosidase (EC 3.2.1.37); alpha-L-arabinofuranosidase (EC 3.2.1.55); lichenase / endo-beta-1,3-1,4-glucanase (EC 3.2.1.73)
GH52	0.045175	0.127794	0.063462	0	0.005224	0.004774	4.05586	3.57141	3.41069	beta-xylosidase (EC 3.2.1.37).
GH53	2.83523	1.19948	2.12964	1.87679	1.87348	2.20655	2.77374	2.65321	2.52197	endo-beta-1,4-galactanase (EC 3.2.1.89).
GH55	9.08465	7.23395	8.0527	5.61109	6.80636	7.91793	0.458357	0.446152	0.426696	exo-beta-1,3-glucanase (EC 3.2.1.58); endo-beta-1,3-glucanase (EC 3.2.1.39)
GH6	8.96841	7.04666	8.17894	3.55147	4.4457	3.74806	53.9841	52.8071	49.1774	endoglucanase (EC 3.2.1.4); cellobiohydrolase (EC 3.2.1.91); lichenase / endo-beta-1,3-1,4-glucanase (EC 3.2.1.73); lichenase / endo-beta-1,3-1,4-glucanase (EC 3.2.1.73);
GH63	10.5951	7.87502	9.21001	7.61391	8.70827	7.62097	6.75239	5.53353	5.46334	processing alpha-glucosidase (EC 3.2.1.106); alpha-1,3-glucosidase (EC 3.2.1.84); alpha-glucosidase (EC 3.2.1.20); mannosylglycerate alpha-mannosidase / mannosylglycerate hydrolase (EC 3.2.1.170); glucosylglycerate hydrolase (EC 3.2.1.208)
GH64	0.414541	0.736398	0.631551	0.470387	1.05189	0.706517	0.243411	0.207501	0.200167	beta-1,3-glucanase (EC 3.2.1.39)
GH65	55.5295	38.4484	48.2553	35.9123	40.09	37.7289	42.9589	35.5475	35.0868	alpha,alpha-trehalase (EC 3.2.1.28); maltose phosphorylase (EC 2.4.1.8); trehalose phosphorylase (EC 2.4.1.64); kojibiose phosphorylase (EC 2.4.1.230); trehalose-6-phosphate phosphorylase (EC 2.4.1.216); nigerose phosphorylase (EC 2.4.1.279); 3-O-alpha-glucopyranosyl-L-rhamnose phosphorylase (EC 2.4.1.282); 2-O-alpha-glucopyranosylglycerol: phosphate beta-glucosyltransferase (EC 2.4.1.-); alpha-g…
GH66	0.739359	0.438479	0.680389	0.32604	0.294357	0.256206	0.252168	0.222754	0.134542	cycloisomaltooligosaccharide glucanotransferase (EC 2.4.1.248); dextranase (EC 3.2.1.11).
GH67	1.40852	1.04223	1.14614	0.827056	1.19127	1.11482	0.004996	0.004412	0.004212	alpha-glucuronidase (EC 3.2.1.139); xylan alpha-1,2-glucuronidase (EC 3.2.1.131)
GH68	2.53036	1.37461	1.65329	1.96434	2.1566	1.54208	3.0574	2.8596	2.64303	levansucrase (EC 2.4.1.10); beta-fructofuranosidase (EC 3.2.1.26); inulosucrase (EC 2.4.1.9).
GH7	3.69547	2.9938	2.92738	2.21486	3.07201	3.18039	0	0	0	endo-beta-1,4-glucanase (EC 3.2.1.4); reducing end-acting cellobiohydrolase (EC 3.2.1.176); chitosanase (EC 3.2.1.132); endo-beta-1,3-1,4-glucanase (EC 3.2.1.73)
GH70	42.9287	27.589	38.3998	20.1248	20.4529	18.1055	29.0417	23.6638	22.3031	dextransucrase (EC 2.4.1.5); alternansucrase (EC 2.4.1.140); reuteransucrase (EC 2.4.1.-); alpha-4,6-glucanotransferase (EC 2.4.1.-); alpha-1,2-branched dextransucrase (EC 2.4.1.-); alpha-4,3-glucanotransferase (EC 2.4.1.-)
GH71	13.6214	11.9335	12.7388	8.94295	12.0579	14.0633	1.02166	0.732763	0.73812	alpha-1,3-glucanase (EC 3.2.1.59).
GH72	38.5489	29.9102	34.1008	25.9131	29.7916	28.2579	16.5807	14.1615	13.0649	beta-1,3-glucanosyltransglycosylase (EC 2.4.1.-)
GH73	84.2675	54.5053	73.043	93.6313	88.1428	79.6844	60.6795	57.9306	51.6278	lysozyme (EC 3.2.1.17); mannosyl-glycoprotein endo-beta-N-acetylglucosaminidase (EC 3.2.1.96); peptidoglycan hydrolase with endo-beta-N-acetylglucosaminidase specificity(EC 3.2.1.-)
GH75	2.15152	2.01052	2.25106	1.808	1.62845	2.72885	0	0	0	endoglucanase (EC 3.2.1.4); oligoxyloglucan reducing end-specific cellobiohydrolase (EC 3.2.1.150); xyloglucanase (EC 3.2.1.151)
GH76	28.1069	23.5221	25.3035	19.2538	21.5415	21.4623	12.1418	10.9174	10.224	chitosanase (EC 3.2.1.132)
GH77	5.71748	3.61595	3.59098	3.54894	4.10191	3.58015	29.3044	29.5424	28.5089	alpha-1,6-mannanase (EC 3.2.1.101); alpha-glucosidase (EC 3.2.1.20)
GH78	4.87598	4.26414	4.40715	2.94389	3.62183	3.6475	4.39143	3.50029	3.60045	amylomaltase or 4-alpha-glucanotransferase (EC 2.4.1.25)
GH79	6.70774	5.27747	6.03292	3.36737	4.36558	4.69998	2.34276	2.00424	1.76609	alpha-L-rhamnosidase (EC 3.2.1.40); rhamnogalacturonan alpha-L-rhamnohydrolase (EC 3.2.1.174); L-Rhap-alpha-1,3-D-Apif -specific alpha-1,3-L-rhamnosidase (EC 3.2.1.-)
GH8	4.88583	5.10585	3.66058	5.13557	4.34019	5.17814	3.93141	4.70892	3.93992	beta-glucuronidase (EC 3.2.1.31); hyaluronoglucuronidase (EC 3.2.1.36); heparanase (EC 3.2.1.166); baicalin beta-glucuronidase (EC 3.2.1.167); beta-4-O-methyl-glucuronidase (EC 3.2.1.-)
GH81	7.35947	5.28595	6.30512	4.12393	4.34264	4.42579	3.14164	2.27496	2.58845	endo-beta-1,3-glucanase (EC 3.2.1.39)
GH84	2.67086	2.00784	2.38648	1.65231	2.12399	1.82394	1.97708	1.5327	1.62213	N-acetyl beta-glucosaminidase (EC 3.2.1.52); hyaluronidase (EC 3.2.1.35); [protein]-3-O-(GlcNAc)-L-Ser/Thr beta-N-acetylglucosaminidase (EC 3.2.1.169)
GH85	1.70627	1.20907	1.48449	1.22103	1.25009	1.00027	1.92332	1.89416	1.63478	endo-beta-N-acetylglucosaminidase (EC 3.2.1.96)
GH88	0.647813	0.587294	0.523116	0.669674	0.75716	0.540169	0.335988	0.23066	0.342726	d-4,5-unsaturated beta-glucuronyl hydrolase (EC 3.2.1.-)
GH89	1.34284	1.22045	1.30889	0.928765	1.66121	1.28583	0.231645	0.249365	0.228054	alpha-N-acetylglucosaminidase (EC 3.2.1.50)
GH9	32.1296	24.7107	27.7515	20.9157	22.4543	20.9427	20.836	19.2166	17.3314	endoglucanase (EC 3.2.1.4); endo-beta-1,3(4)-glucanase / lichenase-laminarinase (EC 3.2.1.6);beta-glucosidase (EC 3.2.1.21); lichenase / endo-beta-1,3-1,4-glucanase (EC 3.2.1.73); exo-beta-1,4-glucanase / cellodextrinase (EC 3.2.1.74); cellobiohydrolase (EC 3.2.1.91); xyloglucan-specific endo-beta-1,4-glucanase / endo-xyloglucanase (EC 3.2.1.151); exo-beta-glucosaminidase (EC 3.2.1.165); endo-bet…
GH91	0.278367	0.151951	0.280101	0.31747	0.308534	0.246825	0.6256	0.375036	0.412647	inulin lyase [DFA-I-forming] (EC 4.2.2.17); inulin lyase [DFA-III-forming] (EC 4.2.2.18); difructofuranose 1,2':2,3' dianhydride hydrolase [DFA-IIIase] (EC 3.2.1.-)
GH92	8.29468	7.72981	7.45599	5.50492	6.21721	6.411	67.5991	65.3438	62.0855	mannosyl-oligosaccharide alpha-1,2-mannosidase (EC 3.2.1.113); mannosyl-oligosaccharide alpha-1,3-mannosidase (EC 3.2.1.-); mannosyl-oligosaccharide alpha-1,6-mannosidase (EC 3.2.1.-); alpha-mannosidase (EC 3.2.1.24); alpha-1,2-mannosidase (EC 3.2.1.-); alpha-1,3-mannosidase (EC 3.2.1.-); alpha-1,4-mannosidase (EC 3.2.1.-); mannosyl-1-phosphodiester alpha-1,P-mannosidase (EC 3.2.1.-)
GH93	3.2285	2.53954	2.83874	1.97798	3.16905	3.34504	0.094459	0	0	exo-alpha-L-1,5-arabinanase (EC 3.2.1.-)
GH94	0	0	0	0.587896	0.391676	0.277987	0	0	0	cellobiose phosphorylase (EC 2.4.1.20); laminaribiose phosphorylase (EC 2.4.1.31); cellodextrin phosphorylase (EC 2.4.1.49); chitobiose phosphorylase (EC 2.4.1.-); cyclic beta-1,2-glucan synthase (EC 2.4.1.-); cellobionic acid phosphorylase (EC 2.4.1.321); beta-1,2-oligoglucan phosphorylase (EC 2.4.1.-)
GT0	92.0234	68.1576	77.2442	59.9389	67.1243	61.1785	84.4533	78.346	76.6836	Glycosyltransferases not yet assigned to a family
GT1	119.113	101.527	103.566	88.7386	98.0529	94.6004	111.849	102.114	100.037	UDP-glucuronosyltransferase (EC 2.4.1.17); zeatin O-beta-xylosyltransferase (EC 2.4.2.40); 2-hydroxyacylsphingosine 1-beta-galactosyltransferase (EC 2.4.1.45); N-acylsphingosine galactosyltransferase (EC 2.4.1.47); flavonol 3-O-glucosyltransferase (EC 2.4.1.91); anthocyanidin 3-O-glucosyltransferase (EC 2.4.1.115); sinapate 1-glucosyltransferase (EC 2.4.1.120); indole-3-acetate beta-glucosyltrans…
GT10	30.3861	27.8973	24.2315	21.2817	21.0657	20.0426	17.1123	15.6767	15.1657	galactoside alpha-1,3/1,4-L-fucosyltransferase (EC 2.4.1.65); galactoside alpha-1,3-L-fucosyltransferase (EC 2.4.1.152); glycoprotein alpha-1,3-L-fucosyltransferase (EC 2.4.1.214)
GT101	11.2202	5.85553	10.138	9.4213	8.20228	7.83132	6.26284	4.9015	4.23997	beta-glucosyltransferase (EC 2.4.1.-)
GT106	3.6475	2.73406	3.18773	3.77475	3.97711	3.59476	2.32028	1.76617	1.7051	UDP-beta-L-rhamnose:rhamnogalacturonan I 4-alpha-rhamnosyltransferase (EC 2.4.1.351)
GT11	0	0	0	0	0	0	0.456625	0.321868	0.195878	GDP-L-Fuc: galactoside alpha-1,2-L-fucosyltransferase (EC 2.4.1.69); GDP-L-Fuc: beta-LacNac alpha-1,3-L-fucosyltransferase (EC 2.4.1.-)
GT111	15.901	9.22265	14.38	17.1686	16.6425	13.7891	7.1474	6.5345	6.90962	UDP-Galf: beta-1,3-galactofuranosyltransferase (EC 2.4.1.-)
GT112	0	0	0	0.56765	0.34876	0.790078	0	0	0	ADP-glyceromannoheptose: glycoprotein O-heptosyltransferase (EC 2.4.99.-);
GT113	12.2393	7.35031	11.1548	5.15295	5.48056	5.30378	14.9808	12.7389	11.4686	Hexosyltransferases (EC 2.4.1.-);
GT119	72.952	50.4258	59.486	51.7497	52.2144	47.8808	146.548	135.664	129.895	Peptidoglycan glycosyltransferase (EC 2.4.1.129);
GT121	4.84014	3.38964	3.76186	2.32441	1.85167	1.68931	32.8846	34.0546	30.4457	Inverting undecaprenyl-diphospho-oligosaccharyl transferase (O-antigen ligase) (EC 2.4.99.-);
GT122	2.46989	0.922879	1.27415	1.50885	1.29353	1.06101	4.28075	3.9029	3.20074	Inverting undecapenyl-diphospho-oligosaccharyl transferase (O-antigen polymerase) (EC 2.4.99.-);
GT125	2.70517	1.52038	2.70173	4.26059	4.42823	3.07998	1.30953	1.00402	1.17452	Inverting undecapenyl-diphospho-oligosaccharyl transferase (O-antigen polymerase) (EC 2.4.99.-);
GT13	2.53783	2.21188	2.43201	2.6688	2.81174	2.55102	2.00483	1.8304	1.62549	alpha-1,3-mannosyl-glycoprotein beta-1,2-N-acetylglucosaminyltransferase (EC 2.4.1.101)
GT131	0.556608	0.426945	0.149288	0.035566	0.08631	0.045737	0	0	0	Inverting undecapenyl-diphospho-oligosaccharyl transferase (O-antigen polymerase) (EC 2.4.99.-);
GT14	0.304342	0.137639	0.3347	0.125579	0.194051	0	1.45728	1.53724	1.56261	beta-1,3-galactosyl-O-glycosyl-glycoprotein beta-1,6-N-acetylglucosaminyltransferase (EC 2.4.1.102); N-acetyllactosaminide beta-1,6-N-acetylglucosaminyltransferase (EC 2.4.1.150); protein O-beta-xylosyltransferase (EC 2.4.2.26); UDP-GlcA:arabinogalactan beta-glucuronosyltransferase (EC 2.4.1.-)
GT15	109.657	91.8026	96.6492	89.0312	87.114	82.7032	67.4854	57.0594	57.7356	glycolipid 2-alpha-mannosyltransferase (EC 2.4.1.131); GDP-Man: alpha-1,2-mannosyltransferase (EC 2.4.1.-).
GT17	1.9523	1.63593	1.66318	3.05005	3.02479	2.96692	2.01539	1.73701	1.73428	beta-1,4-mannosyl-glycoprotein beta-1,4-N-acetylglucosaminyltransferase (EC 2.4.1.144).
GT19	0.044009	0	0	0.036401	0.188306	0.40553	0	0	0	lipid-A-disaccharide synthase (EC 2.4.1.182).
GT2	536.798337000001	428.339	469.527	402.571	429.647	413.826	633.504	592.58	572.934	cellulose synthase (EC 2.4.1.12); chitin synthase (EC 2.4.1.16); dolichyl-phosphate beta-D-mannosyltransferase (EC 2.4.1.83); dolichyl-phosphate beta-glucosyltransferase (EC 2.4.1.117); N-acetylglucosaminyltransferase (EC 2.4.1.-); N-acetylgalactosaminyltransferase (EC 2.4.1.-); hyaluronan synthase (EC 2.4.1.212); chitin oligosaccharide synthase (EC 2.4.1.-); beta-1,3-glucan synthase (EC 2.4.1.34…
GT20	38.6521	32.4823	34.7328	28.6834	33.6917	31.3773	21.7791	18.3204	17.3908	alpha,alpha-trehalose-phosphate synthase [UDP-forming] (EC 2.4.1.15); Glucosylglycerol-phosphate synthase (EC 2.4.1.213); trehalose-6-P phosphatase (EC 3.1.3.12); [retaining] GDP-valeniol: validamine 7-phosphate valeniolyltransferase (EC 2.-.-.-)
GT21	24.3425	19.7446	21.864	20.0661	16.2214	16.3888	13.4145	12.8687	13.856	UDP-Glc: ceramide beta-glucosyltransferase (EC 2.4.1.80).
GT22	58.4272	55.5317	55.9122	57.9231	57.9046	58.7204	36.5315	34.6612	34.7453	Dol-P-Man: Man6GlcNAc2-PP-Dol alpha-1,2-mannosyltransferase (EC 2.4.1.259); Dol-P-Man: Man8GlcNAc2-PP-Dol alpha-1,2-mannosyltransferase (EC 2.4.1.261); Dol-P-Man: Man2-GlcNAc-phosphatidylinositol alpha-1,2-mannosyltransferase (EC 2.4.1.-); Dol-P-Man: Man3-GlcNAc-phosphatidylinositol alpha-1,2-mannosyltransferase (EC 2.4.1.-)
GT23	2.37842	1.78046	1.83601	1.43776	1.5752	1.44393	0.456543	0.537101	0.354289	N-acetyl-beta-D-glucosaminide alpha-1,6-L-fucosyltransferase (EC 2.4.1.68); chitin-oligosaccharide alpha-1,6-L-fucosyltransferase (EC 2.4.1.-)
GT24	3.63255	2.32872	2.74705	1.56104	1.93573	1.73817	0.905443	1.16148	1.00888	UDP-Glc: glycoprotein alpha-glucosyltransferase (EC 2.4.1.-).
GT26	20.5839	15.6995	18.6085	16.0105	15.5194	13.2821	20.908	20.9527	19.6697	UDP-ManNAcA: beta-N-acetyl mannosaminuronyltransferase (EC 2.4.1.-); UDP-ManNAc: beta-N-acetyl-mannosaminyltransferase (EC 2.4.1.-); UDP-Glc: beta-1,4-glucosyltransferase (EC 2.4.1.-); beta-1,4-galactosyltransferase (EC 2.4.1.-)
GT28	33.9198	25.9938	28.0016	22.4408	25.5867	23.7182	105.638	103.972	98.0406	1,2-diacylglycerol 3-beta-galactosyltransferase (EC 2.4.1.46); 1,2-diacylglycerol 3-beta-glucosyltransferase (EC 2.4.1.157);UDP-GlcNAc: Und-PP-MurAc-pentapeptide beta-N-acetylglucosaminyltransferase (EC 2.4.1.227); digalactosyldiacylglycerol synthase (EC 2.4.1.241)
GT3	7.80867	6.51217	6.8855	8.39411	9.76877	8.78087	5.96267	4.23617	4.4223	glycogen synthase (EC 2.4.1.11).
GT30	21.2438	14.0986	16.5583	14.5671	14.7238	13.7032	18.2211	16.2787	15.8199	CMP-beta-KDO: alpha-3-deoxy-D-manno-octulosonic-acid (KDO) transferase (EC 2.4.99.-).
GT31	29.7792	25.0306	27.4118	20.4611	22.6042	22.2958	12.1326	9.92632	10.6547	N-acetyllactosaminide beta-1,3-N-acetylglucosaminyltransferase (EC 2.4.1.149); Glycoprotein-N-acetylgalactosamine 3-beta-galactosyltransferase (EC 2.4.1.122); fucose-specific beta-1,3-N-acetylglucosaminyltransferase (EC 2.4.1.-); globotriosylceramide beta-1,3-GalNAc transferase (EC 2.4.1.79); chondroitin synthase (beta-1,3-GlcUA and beta-1,4-GalNAc transferase (EC 2.4.1.175); chondroitin beta-1,3…
GT32	20.654	18.4842	19.6103	14.1748	16.051	15.7531	11.7895	10.8896	9.67069	alpha-1,6-mannosyltransferase (EC 2.4.1.-); alpha-1,4-N-acetylglucosaminyltransferase (EC 2.4.1.-); alpha-1,4-N-acetylgalactosaminyltransferase (EC 2.4.1.-); GDP-Man: inositol-phosphorylceramide transferase (EC 2.4.1.-); UDP-Gal: beta-galactoside alpha-1,4-galactosyltransferase (EC 2.4.1.-); UDP-Gal: lactose/N-acetyl-lactosamine alpha-1,4-galactosyltransferase (EC 2.4.1.-); UDP-Glc: protein alpha…
GT33	4.00743	3.71334	3.46464	4.37364	4.81227	4.99172	2.3168	2.05937	2.21758	GDP-Man: chitobiosyldiphosphodolichol beta-mannosyltransferase (EC 2.4.1.142).
GT34	17.5411	14.0351	14.7975	10.8542	12.023	11.7781	8.62298	6.96064	6.91714	UDP-Gal: galactomannan alpha-1,6-galactosyltransferase (EC 2.4.1.-); UDP-Xyl: xyloglucan alpha-1,6-xylosyltransferase (EC 2.4.2.39); alpha-1,2-galactosyltransferase (EC 2.4.1.-)
GT35	183.208	92.13	171.959	185.729	174.525	131.844	147.379	130.768	129.351	glycogen or starch phosphorylase (EC 2.4.1.1).
GT39	35.0975	33.9873	32.6247	26.8395	33.2741	31.3327	18.3894	20.0524	16.8956	Dol-P-Man: protein alpha-mannosyltransferase (EC 2.4.1.109)
GT4	227.562	160.704	190.174	171.211	185.659	177.748	418.264	398.382	387.104	sucrose synthase (EC 2.4.1.13); sucrose-phosphate synthase (EC 2.4.1.14); alpha-glucosyltransferase (EC 2.4.1.52); lipopolysaccharide N-acetylglucosaminyltransferase (EC 2.4.1.56); phosphatidylinositol alpha-mannosyltransferase (EC 2.4.1.57); GDP-Man: Man1GlcNAc2-PP-dolichol alpha-1,3-mannosyltransferase (EC 2.4.1.132); GDP-Man: Man3GlcNAc2-PP-dolichol/Man4GlcNAc2-PP-dolichol alpha-1,2-mannosyltr…
GT41	7.58375	6.17227	6.97604	5.9597	7.09143	6.33152	3.93463	3.2913	3.20575	UDP-GlcNAc: peptide beta-N-acetylglucosaminyltransferase (EC 2.4.1.255); UDP-Glc: peptide N-beta-glucosyltransferase (EC 2.4.1.-)
GT43	2.10848	1.61813	1.75494	1.00378	1.32618	1.56597	0.443536	0.368686	0.306349	beta-glucuronyltransferase (EC 2.4.1.135); UDP-Xyl: xylanbeta-1,4-xylosyltransferase (EC 2.4.2.-)
GT47	6.91235	5.02954	6.12013	6.13056	5.28474	5.13178	4.25326	3.80785	3.66991	heparan beta-glucuronyltransferase (EC 2.4.1.225); xyloglucan beta-galactosyltransferase (EC 2.4.1.-); heparan synthase (EC 2.4.1.-); arabinan alpha-L-arabinosyltransferase (EC 2.4.2.-).
GT48	58.2859	49.5814	50.0491	42.3799	51.5438	44.5286	32.8863	32.674	28.8016	1,3-beta-glucan synthase (EC 2.4.1.34)
GT49	73.8271	59.3997	63.6583	54.6566	55.7801	53.1379	44.7268	39.6358	40.5409	beta-1,3-N-acetylglucosaminyltransferase (EC 2.4.1.-).
GT5	6.3461	3.33321	3.96264	4.01676	3.47104	3.66057	4.42684	3.80403	3.48106	UDP-Glc: glycogen glucosyltransferase (EC 2.4.1.11); ADP-Glc: starch glucosyltransferase (EC 2.4.1.21); NDP-Glc: starch glucosyltransferase (EC 2.4.1.242); UDP-Glc: alpha-1,3-glucan synthase (EC 2.4.1.183) UDP-Glc: alpha-1,4-glucan synthase (EC 2.4.1.-)
GT50	15.7502	11.6896	13.9276	13.4773	12.7079	12.9732	8.17244	6.88065	7.03033	Dol-P-Man alpha-1,4-mannosyltransferase (EC 2.4.1.-)
GT51	57.7968	41.5398	47.2179	39.9532	40.3571	38.7291	234.234	222.762	216.396	murein polymerase (EC 2.4.1.129).
GT53	4.93765	2.39972	2.76956	3.36735	3.94493	4.88042	0.141961	0.132152	0.118255	UDP-L-Ara: alpha-L-arabinosyltransferase (EC 2.4.2.-); DecapreP-Araf: alpha-(1,3)-arabinosyltransferase (EC 2.4.2.-); DecapreP-Araf: Lipoarabinomannan alpha-(1,5)-arabinosyltransferase (EC 2.4.2.-)
GT55	1.248	0.825539	0.975903	0.697937	1.12376	1.0177	0	0	0	GDP-Man: mannosyl-3-phosphoglycerate synthase (EC 2.4.1.217)
GT57	7.27684	6.40649	6.17759	4.99213	5.85623	6.1241	3.57981	2.9219	2.6257	Dol-P-Glc: alpha-1,3-glucosyltransferase (EC 2.4.1.-)
GT58	8.57089	7.51523	8.28009	6.98446	7.94564	8.47127	2.58797	2.11528	2.02115	Dol-P-Man: Man5GlcNAc2-PP-Dol alpha-1,3-mannosyltransferase (EC 2.4.1.258)
GT59	18.4679	16.6515	18.0876	11.1447	11.5751	12.849	9.78468	9.57608	8.45905	Dol-P-Glc: Glc2Man9GlcNAc2-PP-Dol alpha-1,2-glucosyltransferase (EC 2.4.1.256)
GT62	101.149	91.3439	94.5446	78.9231	86.1955	82.9042	59.7011	54.9189	59.2169	alpha-1,2-mannosyltransferase (EC 2.4.1.-); alpha-1,6-mannosyltransferase (EC 2.4.1.-)
GT66	39.0537	34.5621	27.6297	39.5502	33.6748	48.1736	30.559	28.3043	16.084	dolichyl-diphosphooligosaccharide-protein glycotransferase (EC 2.4.99.18); undecaprenyl-diphosphooligosaccharide-protein glycotransferase (EC 2.4.99.19)
GT69	12.1963	9.62053	9.55941	7.26464	9.18851	8.49255	2.99902	3.25069	2.84359	GDP-Man: alpha-1,3-mannosyltransferase (EC 2.4.1.-)
GT7	0.909832	0.825604	0.53742	0.238369	0.458228	0.446233	0.695127	0.436763	0.432887	lactose synthase (EC 2.4.1.22); beta-N-acetylglucosaminyl-glycopeptide beta-1,4-galactosyltransferase (EC 2.4.1.38); N-acetyllactosamine synthase (EC 2.4.1.90); xylosylprotein beta-4-galactosyltransferase (EC 2.4.1.133); UDP-Gal: neolactotriaosylceramide beta-1,4-galactosyltransferase (EC 2.4.1.275); beta-1,4-N-acetylglucosaminyltransferase (EC 2.4.1.-); UDP-GalNAc: beta-1,3-glucuronyl-N-acetylga…
GT71	34.2825	25.6725	29.1345	20.9205	23.2431	20.0216	18.7891	16.125	16.1025	alpha-mannosyltransferase (EC 2.4.1.-)
GT76	2.92966	2.70956	3.35768	2.18398	3.09631	3.2882	0.446084	0.350925	0.55367	Dol-P-Man: alpha-1,6-mannosyltransferase (EC 2.4.1.-)
GT77	37.4283	27.545	31.5416	23.5912	25.9553	23.6865	21.0452	18.7988	17.7587	alpha-xylosyltransferase (EC 2.4.2.39); alpha-1,3-galactosyltransferase (EC 2.4.1.37); arabinosyltransferase (EC 2.4.2.-); arabinosyltransferase (EC 2.4.2.-)
GT8	65.5741	53.1014	55.2884	39.1562	43.2347	45.7745	39.3144	37.2153	33.5945	lipopolysaccharide alpha-1,3-galactosyltransferase (EC 2.4.1.44);UDP-Glc: (glucosyl)lipopolysaccharide alpha-1,2-glucosyltransferase (EC 2.4.1.-); lipopolysaccharide glucosyltransferase 1 (EC 2.4.1.58); glycogenin glucosyltransferase (EC 2.4.1.186); inositol 1-alpha-galactosyltransferase (galactinol synthase) (EC 2.4.1.123); homogalacturonan alpha-1,4-galacturonosyltransferase (EC 2.4.1.43); UDP-…
GT81	2.51586	1.92824	2.16464	2.31815	3.82237	3.72809	0.422288	0.332159	0.276382	NDP-Glc: glucosyl-3-phosphoglycerate synthase (EC 2.4.1.266); NDP-Man: mannosyl-3-phosphoglycerate synthase (EC 2.4.1.217);
GT85	0.9016	0.504232	0.626591	0.797717	0.921543	1.36215	0.065014	0.052778	0.016293	beta-D-arabinofuranosyl monophosphoryldecaprenol: galactan alpha-D-arabinofuranosyltransferase (EC 2.4.2.-)
GT87	3.59399	3.02702	3.1421	3.40359	4.23964	4.85187	0.688052	0.620354	0.511299	polyprenol-P-Man: alpha-1,2-mannosyltransferase (EC 2.4.1.-)
GT9	32.2346	28.6039	27.1087	28.1154	26.9642	31.8924	57.6151	63.7081	70.9292	lipopolysaccharide N-acetylglucosaminyltransferase (EC 2.4.1.56); heptosyltransferase (EC 2.4.-.-).
GT90	8.48881	6.61517	7.07578	5.42084	6.00733	6.31081	1.55519	1.40694	1.4523	UDP-Xyl: (mannosyl) glucuronoxylomannan/galactoxylomannan beta-1,2-xylosyltransferase (EC 2.4.2.-); UDP-Glc: protein O-beta-glucosyltransferase (EC 2.4.1.-); UDP-Xyl: protein O-beta-xylosyltransferase (EC 2.4.2.-)
GT91	0.614378	0.621841	0.615186	0.509593	0.518963	0.372565	0.376605	0.405169	0.415938	beta-1,2-mannosyltransferase (EC 2.4.1.-)
GT92	3.27241	2.42024	2.37482	1.22653	1.12617	0.833391	2.45602	3.14175	2.66697	UDP-Gal: N-glycan core alpha-1,6-fucoside beta-1,4-galactosyltransferase (EC 2.4.1.-); UDP-Gal: beta-galactoside beta-1,4-galactosyltransferase (EC 2.4.1.-)
GT95	0.506875	0.644701	0.442536	0.217249	0.345411	0.244887	0.336751	0.323263	0.17459	UDP-beta-L-Araf:hydroxyproline beta-L-arabinofuranosyltransferase (EC 2.4.2.-);
PL0	2.7617	1.25836	0.71283	2.10681	1.56492	1.83504	3.29797	3.39655	2.73892	Polysaccharide lyases not yet assigned to a family.
PL1	9.21783	4.92869	5.55332	4.79864	3.28344	3.31797	8.95291	7.75518	7.89362	pectate lyase (EC 4.2.2.2); exo-pectate lyase (EC 4.2.2.9); pectin lyase (EC 4.2.2.10).
PL11	2.9845	1.33154	1.40991	1.7419	1.192	1.0141	3.4096	3.38967	2.89044	rhamnogalacturonan endolyase (EC 4.2.2.23); rhamnogalacturonan exolyase (EC 4.2.2.24)
PL12	0.062178	0.104655	0.22829	0.073618	0.474415	0.224447	4.69326	4.33599	4.36132	heparin-sulfate lyase (EC 4.2.2.8); heparin lyase / heparin lyase I (EC 4.2.2.7)
PL14	58.3716	46.7951	51.3174	44.9825	40.5322	42.9554	48.1981	46.0126	36.6096	alginate lyase (EC 4.2.2.3); exo-oligoalginate lyase (EC 4.2.2.26); beta-1,4-glucuronan lyase (EC 4.2.2.14); alginate lyase (EC 4.2.2.-)
PL16	1.10197	0	0.652233	0.420504	0	0.18312	0.59221	0.198923	1.06616	b-elimination
PL20	0.082712	0	0	0.136211	0.246738	0.514884	0.115854	0.036397	0.036076	endo-beta-1,4-glucuronan lyase (EC 4.2.2.14)
PL26	1.66157	0.702406	0.725981	0.833756	0.483682	0.472778	1.77376	1.60157	1.55128	rhamnogalacturonan exolyase (EC 4.2.2.24).
PL3	3.78018	2.26857	2.40916	1.95801	1.66974	2.0346	2.55416	2.69994	1.94328	pectate lyase (EC 4.2.2.2).
PL38	13.5317	11.5167	12.148	8.31122	9.1466	9.01082	8.59891	7.51184	6.51117	endo-beta-1,4-glucuronan lyase (EC 4.2.2.14)
PL7	10.98	9.57919	9.93883	9.33949	11.7829	9.85397	8.66223	6.91359	7.33769	poly(beta-mannuronate) lyase / M-specific alginate lyase (EC 4.2.2.3); alpha-L-guluronate lyase / G-specific alginate lyase (EC 4.2.2.11); poly-(MG)-lyase / MG-specific alginate lyase (EC 4.2.2.-); endo-beta-1,4-glucuronan lyase (EC 4.2.2.14); oligoalginate lyase / exo-alginate lyase (EC 4.2.2.26)
PL9	1.94951	1.04744	1.06847	1.06563	0.54642	0.676196	22.5491	20.852	20.9837	pectate lyase (EC 4.2.2.2); exopolygalacturonate lyase (EC 4.2.2.9); thiopeptidoglycan lyase (EC 4.2.2.-); rhamnogalacturonan endolyase (EC 4.2.2.23)
